# Supplementary material for: Bis(6-nitro-1,10-phenanthrolin-1-ium) 2,5-di­carb­oxy­terephthalate
Source: Acta Crystallogr Sect E Struct Rep Online. 2014 Feb 8;70(Pt 3):o256–7. doi: 10.1107/S1600536814002414 (PMC3998480; doi:10.1107/S1600536814002414)
Supplement: Supplementary file 1 [file e-70-0o256-sup1.cif]

##############################################################################
#                                                                            #
# This CIF contains the data in a paper accepted for publication in          #
# Acta Crystallographica Section E. It conforms to the requirements of       #
# Notes for Authors for Acta Crystallographica Section E, and has been       #
# peer reviewed under the auspices of the IUCr Commission on Journals.       #
#                                                                            #
# Full details of the Crystallographic Information File format               #
# are given in the paper "The Crystallographic Information File (CIF):       #
# a New Standard Archive File for Crystallography" by S. R. Hall, F. H.      #
# Allen and I. D. Brown [Acta Cryst. (1991), A47, 655-685].                  #
#                                                                            #
# The current version of the core CIF dictionary is obtainable from          #
# ftp://ftp.iucr.org/pub/cif_core.dic.                                       #
#                                                                            #
# Software is freely available for graphical display of the structure(s)     #
# in this CIF. For information consult the CIF software page                 #
# http://www.iucr.org/resources/cif/software.                                #
#                                                                            #
# This file may be used for bona fide research purposes within the           #
# scientific community so long as proper attribution is given to the journal # 
# article from which it was obtained.                                        #
#                                                                            #
##############################################################################
data_global
_audit_creation_method     'from SHELXL97 CIF and IUCr SHELXL97-template'
_journal_date_recd_electronic     2014-01-07
_journal_date_accepted     2014-02-03
_journal_name_full     'Acta Crystallographica, Section E'
_journal_year     2014
_journal_volume     70
_journal_issue      3
_journal_page_first     o256
_journal_page_last     o257
_journal_paper_category     QO
_journal_paper_doi     10.1107/S1600536814002414
_journal_coeditor_code     SU2687
_publ_contact_author_name     'Dr. Kai-Long Zhong'
_publ_contact_author_address
;
Department of Applied Chemistry
Nanjing College of Chemical Technology
Nanjing 210048, People's Republic of China
;
_publ_contact_author_email     'zklong76@163.com'
_publ_contact_author_fax     '+86-025-58370621'
_publ_contact_author_phone     '+86-025-58371642'
_publ_section_title
;
Bis(6-nitro-1,10-phenanthrolin-1-ium) 2,5-dicarboxyterephthalate
;
loop_
    _publ_author_name
    _publ_author_address
    'Kai-Long Zhong'
;
Department of Applied Chemistry
Nanjing College of Chemical Technology
Nanjing 210048, People's Republic of China
;
    'Chao Ni'
;
Department of Applied Chemistry
Nanjing College of Chemical Technology
Nanjing 210048, People's Republic of China
;
data_I
_audit_creation_method     SHELXL-97
_database_code_depnum_ccdc_archive     'CCDC 984707'
_chemical_name_systematic
;
Bis(6-nitro-1,10-phenanthrolin-1-ium) 2,5-dicarboxyterephthalate
;
_chemical_name_common     ?
_chemical_formula_moiety     '2(C12 H8 N3 O2 +), C10 H4 O8 2-'
_chemical_formula_sum     'C34 H20 N6 O12'
_chemical_formula_iupac     '2C12 H8 N3 O2 +, C10 H4 O8 2-'
_chemical_formula_weight     704.56
_chemical_melting_point     ?
_symmetry_cell_setting     triclinic
_symmetry_space_group_name_H-M     'P -1'
_symmetry_space_group_name_Hall     '-P 1'
loop_
    _symmetry_equiv_pos_as_xyz
    'x, y, z'
    '-x, -y, -z'
_cell_length_a     8.5937(6)
_cell_length_b     9.8302(7)
_cell_length_c     18.8700(14)
_cell_angle_alpha     77.810(2)
_cell_angle_beta     83.622(2)
_cell_angle_gamma     68.025(2)
_cell_volume     1444.05(18)
_cell_formula_units_Z     2
_cell_measurement_reflns_used     9974
_cell_measurement_theta_min     2.27
_cell_measurement_theta_max     27.15
_cell_measurement_temperature     223(2)
_exptl_crystal_description     Block
_exptl_crystal_colour     Pink
_exptl_crystal_size_max     0.25
_exptl_crystal_size_mid     0.20
_exptl_crystal_size_min     0.15
_exptl_crystal_density_diffrn     1.620
_exptl_crystal_density_meas     ?
_exptl_crystal_density_method     'not measured'
_exptl_crystal_F_000     724
_exptl_absorpt_coefficient_mu     0.126
_exptl_absorpt_correction_type     multi-scan
_exptl_absorpt_process_details     '(<i>REQAB</i>; Jacobson, 1998)'
_exptl_absorpt_correction_T_min     0.9691
_exptl_absorpt_correction_T_max     0.9813
_exptl_special_details     ?
_diffrn_ambient_temperature     223(2)
_diffrn_radiation_type     MoK\a
_diffrn_radiation_wavelength     0.71073
_diffrn_radiation_source     'fine-focus sealed tube'
_diffrn_radiation_monochromator     'Graphite Monochromator'
_diffrn_measurement_device_type     'Rigaku Mercury CCD'
_diffrn_measurement_method     '\w scans'
_diffrn_detector_area_resol_mean     28.5714
_diffrn_reflns_number     30563
_diffrn_reflns_av_R_equivalents     0.0363
_diffrn_reflns_av_sigmaI/netI     0.0288
_diffrn_reflns_theta_min     2.27
_diffrn_reflns_theta_max     25.25
_diffrn_reflns_theta_full     25.25
_diffrn_measured_fraction_theta_max     0.999
_diffrn_measured_fraction_theta_full     0.999
_diffrn_reflns_limit_h_min     -10
_diffrn_reflns_limit_h_max     10
_diffrn_reflns_limit_k_min     -11
_diffrn_reflns_limit_k_max     11
_diffrn_reflns_limit_l_min     -22
_diffrn_reflns_limit_l_max     22
_diffrn_standards_number     0
_diffrn_standards_interval_count     .
_diffrn_standards_interval_time     .
_diffrn_standards_decay_%     ?
_refine_special_details
;
Refinement of <i>F</i>^2^ against ALL reflections. The weighted <i>R</i>-factor
<i>wR</i> and goodness of fit <i>S</i> are based on <i>F</i>^2^, conventional
<i>R</i>-factors <i>R</i> are based on <i>F</i>, with <i>F</i> set to zero for
negative <i>F</i>^2^. The threshold expression of <i>F</i>^2^ >
\s(<i>F</i>^2^) is used only for calculating <i>R</i>-factors(gt) <i>etc</i>.
and is not relevant to the choice of reflections for refinement.
<i>R</i>-factors based on <i>F</i>^2^ are statistically about twice as large
as those based on <i>F</i>, and <i>R</i>- factors based on ALL data will be
even larger.
;
_reflns_number_total     5237
_reflns_number_gt     3942
_reflns_threshold_expression     I>2\s(I)
_refine_ls_structure_factor_coef     Fsqd
_refine_ls_matrix_type     full
_refine_ls_R_factor_all     0.0935
_refine_ls_R_factor_gt     0.0684
_refine_ls_wR_factor_gt     0.1783
_refine_ls_wR_factor_ref     0.1910
_refine_ls_goodness_of_fit_ref     1.049
_refine_ls_restrained_S_all     1.079
_refine_ls_number_reflns     5237
_refine_ls_number_parameters     518
_refine_ls_number_restraints     24
_refine_ls_hydrogen_treatment     constr
_refine_ls_weighting_scheme     calc
_refine_ls_weighting_details
         'calc w=1/[\s^2^(Fo^2^)+(0.0939P)^2^+1.9537P] where P=(Fo^2^+2Fc^2^)/3'
_atom_sites_solution_hydrogens     geom
_atom_sites_solution_primary     direct
_atom_sites_solution_secondary     difmap
_refine_ls_shift/su_max     0.001
_refine_ls_shift/su_mean     0.000
_refine_diff_density_max     0.716
_refine_diff_density_min     -0.727
_refine_ls_extinction_method     none
_refine_ls_extinction_coef     ?
loop_
    _atom_type_symbol
    _atom_type_description
    _atom_type_scat_dispersion_real
    _atom_type_scat_dispersion_imag
    _atom_type_scat_source
    'C' 'C' 0.0033 0.0016
                         'International Tables Vol C Tables 4.2.6.8 and 6.1.1.4'
    'H' 'H' 0.0000 0.0000
                         'International Tables Vol C Tables 4.2.6.8 and 6.1.1.4'
    'N' 'N' 0.0061 0.0033
                         'International Tables Vol C Tables 4.2.6.8 and 6.1.1.4'
    'O' 'O' 0.0106 0.0060
                         'International Tables Vol C Tables 4.2.6.8 and 6.1.1.4'
_computing_data_collection     'CrystalClear (Rigaku, 2007)'
_computing_cell_refinement     'CrystalClear (Rigaku, 2007)'
_computing_data_reduction     'CrystalClear (Rigaku, 2007)'
_computing_structure_solution     'SHELXS97 (Sheldrick, 2008)'
_computing_structure_refinement     'SHELXL97 (Sheldrick, 2008)'
_computing_molecular_graphics     'XP in SHELXTL (Sheldrick, 2008)'
_computing_publication_material     'SHELXTL (Sheldrick, 2008)'
loop_
    _atom_site_type_symbol
    _atom_site_label
    _atom_site_fract_x
    _atom_site_fract_y
    _atom_site_fract_z
    _atom_site_U_iso_or_equiv
    _atom_site_adp_type
    _atom_site_calc_flag
    _atom_site_refinement_flags
    _atom_site_occupancy
    _atom_site_symmetry_multiplicity
    _atom_site_disorder_assembly
    _atom_site_disorder_group
    O O1 0.3137(4) 0.3400(3) 0.5554(2) 0.0744(12) Uani d PD 0.903(3) 1 A 1
    O O1' 0.491(4) -0.164(2) 0.6658(19) 0.0744(12) Uani d PD 0.097(3) 1 A 2
    O O2 0.3275(5) 0.1593(4) 0.64151(19) 0.0756(12) Uani d PD 0.903(3) 1 A 1
    O O2' 0.381(4) 0.069(3) 0.6705(19) 0.0756(12) Uani d PD 0.097(3) 1 A 2
    O O3 -0.1801(12) 0.5821(17) 0.2706(6) 0.068(3) Uani d PD 0.624(15) 1 B 3
    O O3' -0.123(3) 0.582(3) 0.2876(10) 0.094(7) Uani d PD 0.376(15) 1 B 4
    O O4 0.0292(11) 0.4192(7) 0.2234(3) 0.065(3) Uani d PD 0.624(15) 1 B 3
    O O4' -0.0960(19) 0.4854(14) 0.1923(7) 0.082(5) Uani d PD 0.376(15) 1 B 4
    O O5 0.5115(3) 0.4118(3) 0.20188(16) 0.0523(7) Uani d . 1 1 . .
    O O6 0.2903(4) 0.4939(3) 0.27486(15) 0.0641(9) Uani d . 1 1 . .
    H H6O 0.2334 0.5721 0.2898 0.096 Uiso calc R 1 1 . .
    O O7' 0.1076(4) 0.8482(3) 0.33626(16) 0.0324(8) Uani d PD 0.769(4) 1 C 1
    O O7 0.1737(14) 0.8568(10) 0.3577(6) 0.0324(8) Uani d PD 0.231(4) 1 C 2
    O O8' 0.3302(4) 0.6580(3) 0.38628(16) 0.0420(8) Uani d PD 0.769(4) 1 C 1
    O O8 0.2274(13) 0.6234(9) 0.3520(5) 0.0420(8) Uani d PD 0.231(4) 1 C 2
    O O9 0.5320(5) 1.1519(3) 0.11200(17) 0.0479(11) Uani d PD 0.766(5) 1 C 3
    O O9' 0.3760(13) 1.1813(10) 0.1143(5) 0.045(3) Uani d PD 0.234(5) 1 C 4
    O O10 0.4440(6) 1.1561(4) 0.22447(18) 0.0537(11) Uani d PD 0.766(5) 1 C 3
    H H10O 0.4491 1.2406 0.2125 0.081 Uiso calc PR 0.766(5) 1 C 3
    O O10' 0.5481(17) 1.1344(13) 0.2056(6) 0.0537(11) Uani d PD 0.234(5) 1 C 4
    H H10' 0.5945 1.0636 0.2383 0.081 Uiso calc PR 0.234(5) 1 C 4
    O O11 0.6743(3) 0.9654(3) 0.04547(15) 0.0536(7) Uani d . 1 1 . .
    O O12 0.7415(5) 0.7292(3) 0.04701(17) 0.0751(11) Uani d . 1 1 . .
    N N1 0.3874(4) 0.2155(4) 0.58681(16) 0.0355(8) Uani d PD 0.903(3) 1 A 1
    N N1' 0.475(2) -0.0347(19) 0.6420(9) 0.0355(8) Uani d PD 0.097(3) 1 A 2
    H H12A 0.5463 -0.0502 0.6377 0.043 Uiso d PR 0.903(3) 1 A 2
    N N2 0.8495(3) 0.1032(3) 0.39818(13) 0.0283(6) Uani d . 1 1 . .
    H H2N' 0.9372 0.0357 0.3824 0.034 Uiso calc PR 0.097(3) 1 A 2
    N N3 0.9666(3) -0.1817(3) 0.47071(13) 0.0245(6) Uani d . 1 1 . .
    H H3N 1.0141 -0.1538 0.4300 0.029 Uiso calc PR 0.903(3) 1 A 2
    N N4 -0.0665(5) 0.5579(4) 0.2275(2) 0.0570(9) Uani d D 1 1 B 3
    N N5 0.2343(4) 0.7762(3) 0.02188(14) 0.0364(7) Uani d . 1 1 B .
    N N6 0.1136(3) 1.0338(3) 0.07212(14) 0.0336(6) Uani d . 1 1 . .
    H H6N 0.1811 1.0217 0.0341 0.040 Uiso calc R 1 1 . .
    C C1 0.5424(4) 0.1202(4) 0.55391(17) 0.0293(7) Uani d D 1 1 . .
    H H1A 0.4448 0.1871 0.5728 0.035 Uiso calc PR 0.097(3) 1 A 2
    C C2 0.6201(4) 0.1748(3) 0.48754(16) 0.0258(7) Uani d . 1 1 A 2
    C C3 0.7642(4) 0.0698(3) 0.45973(15) 0.0231(6) Uani d . 1 1 A 2
    C C4 0.7944(4) 0.2422(3) 0.36302(17) 0.0334(7) Uani d . 1 1 A 2
    H H4 0.8522 0.2669 0.3199 0.040 Uiso calc R 1 1 A 2
    C C5 0.6551(4) 0.3547(3) 0.38622(18) 0.0355(8) Uani d . 1 1 A 2
    H H5 0.6222 0.4526 0.3596 0.043 Uiso calc R 1 1 A 2
    C C6 0.5674(4) 0.3217(3) 0.44759(18) 0.0330(7) Uani d . 1 1 A 2
    H H6 0.4723 0.3964 0.4633 0.040 Uiso calc R 1 1 A 2
    C C7 0.8291(3) -0.0827(3) 0.49830(15) 0.0222(6) Uani d . 1 1 A 2
    C C8 1.0286(4) -0.3212(3) 0.50596(17) 0.0299(7) Uani d . 1 1 A 2
    H H8 1.1248 -0.3884 0.4863 0.036 Uiso calc R 1 1 A 2
    C C9 0.9570(4) -0.3723(4) 0.57085(18) 0.0346(8) Uani d . 1 1 A 2
    H H9 1.0041 -0.4721 0.5944 0.042 Uiso calc R 1 1 A 2
    C C10 0.8179(4) -0.2759(4) 0.59978(17) 0.0327(7) Uani d . 1 1 A 2
    H H10 0.7677 -0.3083 0.6436 0.039 Uiso calc R 1 1 A 2
    C C11 0.7504(4) -0.1275(3) 0.56345(16) 0.0261(7) Uani d . 1 1 A 2
    C C12 0.6032(4) -0.0210(4) 0.58953(17) 0.0307(7) Uani d D 1 1 A 2
    C C13 -0.0143(5) 0.6806(4) 0.18440(19) 0.0414(9) Uani d . 1 1 . .
    C C14 0.0943(4) 0.6569(4) 0.12056(18) 0.0389(8) Uani d . 1 1 B .
    C C15 0.1353(4) 0.7798(4) 0.08272(17) 0.0315(7) Uani d . 1 1 . .
    C C16 0.2957(5) 0.6494(4) -0.0025(2) 0.0450(9) Uani d . 1 1 . .
    H H16 0.3643 0.6450 -0.0451 0.054 Uiso calc R 1 1 B .
    C C17 0.2641(6) 0.5225(4) 0.0315(2) 0.0543(10) Uani d . 1 1 B .
    H H17 0.3117 0.4345 0.0122 0.065 Uiso calc R 1 1 . .
    C C18 0.1644(5) 0.5253(4) 0.0926(2) 0.0512(10) Uani d . 1 1 . .
    H H18 0.1428 0.4393 0.1160 0.061 Uiso calc R 1 1 B .
    C C19 0.0706(4) 0.9189(4) 0.10846(16) 0.0308(7) Uani d . 1 1 B .
    C C20 0.0556(5) 1.1644(4) 0.0928(2) 0.0434(9) Uani d . 1 1 . .
    H H20 0.0873 1.2428 0.0661 0.052 Uiso calc R 1 1 . .
    C C21 -0.0522(5) 1.1882(5) 0.1538(2) 0.0524(10) Uani d . 1 1 . .
    H H21 -0.0954 1.2823 0.1675 0.063 Uiso calc R 1 1 . .
    C C22 -0.0935(5) 1.0725(5) 0.1930(2) 0.0469(9) Uani d . 1 1 B .
    H H22 -0.1623 1.0857 0.2352 0.056 Uiso calc R 1 1 . .
    C C23 -0.0344(4) 0.9347(4) 0.17093(17) 0.0360(8) Uani d . 1 1 . .
    C C24 -0.0752(4) 0.8099(4) 0.20862(18) 0.0411(9) Uani d . 1 1 B .
    H H24 -0.1452 0.8184 0.2507 0.049 Uiso calc R 1 1 . .
    C C25 0.4054(5) 0.5133(4) 0.23522(19) 0.0401(9) Uani d . 1 1 . .
    C C26 0.4305(4) 0.6590(3) 0.21941(16) 0.0254(6) Uani d . 1 1 . .
    C C27 0.3503(4) 0.7690(3) 0.26201(16) 0.0251(6) Uani d . 1 1 C .
    C C28 0.2554(4) 0.7475(3) 0.33295(16) 0.0299(7) Uani d D 1 1 . .
    C C29 0.3697(4) 0.9063(3) 0.24121(16) 0.0283(7) Uani d . 1 1 . .
    H H29 0.3145 0.9802 0.2693 0.034 Uiso calc R 1 1 C .
    C C30 0.4667(4) 0.9397(3) 0.18090(16) 0.0274(7) Uani d . 1 1 C .
    C C31 0.4709(5) 1.0956(4) 0.16873(18) 0.0449(10) Uani d D 1 1 . .
    C C32 0.5472(4) 0.8295(3) 0.13834(16) 0.0273(7) Uani d . 1 1 . .
    C C33 0.6613(4) 0.8400(4) 0.07175(17) 0.0340(8) Uani d . 1 1 C .
    C C34 0.5260(4) 0.6923(3) 0.15919(16) 0.0268(7) Uani d . 1 1 C .
    H H34 0.5796 0.6187 0.1307 0.032 Uiso calc R 1 1 . .
loop_
    _atom_site_aniso_label
    _atom_site_aniso_U_11
    _atom_site_aniso_U_22
    _atom_site_aniso_U_33
    _atom_site_aniso_U_12
    _atom_site_aniso_U_13
    _atom_site_aniso_U_23
    O1 0.064(2) 0.0355(18) 0.093(3) 0.0035(16) 0.0379(19) -0.0064(17)
    O1' 0.064(2) 0.0355(18) 0.093(3) 0.0035(16) 0.0379(19) -0.0064(17)
    O2 0.065(2) 0.070(3) 0.057(2) 0.0023(19) 0.0344(18) -0.0056(18)
    O2' 0.065(2) 0.070(3) 0.057(2) 0.0023(19) 0.0344(18) -0.0056(18)
    O3 0.059(5) 0.075(4) 0.063(5) -0.036(5) 0.018(4) 0.015(4)
    O3' 0.090(14) 0.104(10) 0.071(11) -0.043(12) 0.026(9) 0.020(9)
    O4 0.102(6) 0.051(4) 0.058(3) -0.048(4) 0.003(3) -0.006(3)
    O4' 0.096(11) 0.066(7) 0.106(9) -0.056(8) 0.017(8) -0.020(7)
    O5 0.0588(17) 0.0277(13) 0.0744(19) -0.0193(12) 0.0006(14) -0.0126(13)
    O6 0.093(2) 0.070(2) 0.0496(17) -0.0616(19) 0.0145(16) -0.0015(14)
    O7' 0.0319(19) 0.0326(14) 0.0226(17) -0.0022(14) 0.0039(13) -0.0037(12)
    O7 0.0319(19) 0.0326(14) 0.0226(17) -0.0022(14) 0.0039(13) -0.0037(12)
    O8' 0.0454(19) 0.0321(16) 0.0299(16) 0.0002(13) 0.0076(13) 0.0028(13)
    O8 0.0454(19) 0.0321(16) 0.0299(16) 0.0002(13) 0.0076(13) 0.0028(13)
    O9 0.075(3) 0.0351(18) 0.0397(19) -0.0317(18) 0.0217(17) -0.0100(14)
    O9' 0.053(8) 0.029(5) 0.057(7) -0.024(5) -0.009(5) 0.005(5)
    O10 0.094(4) 0.0337(17) 0.045(2) -0.040(2) 0.0231(19) -0.0130(15)
    O10' 0.094(4) 0.0337(17) 0.045(2) -0.040(2) 0.0231(19) -0.0130(15)
    O11 0.0618(18) 0.0396(15) 0.0605(17) -0.0292(13) 0.0254(14) -0.0053(13)
    O12 0.109(3) 0.064(2) 0.073(2) -0.0548(19) 0.0611(19) -0.0440(17)
    N1 0.0292(17) 0.0409(19) 0.0323(17) -0.0057(14) 0.0047(13) -0.0140(14)
    N1' 0.0292(17) 0.0409(19) 0.0323(17) -0.0057(14) 0.0047(13) -0.0140(14)
    N2 0.0332(15) 0.0240(13) 0.0267(13) -0.0109(11) 0.0042(11) -0.0044(11)
    N3 0.0264(13) 0.0217(13) 0.0247(13) -0.0092(10) 0.0057(10) -0.0049(10)
    N4 0.066(3) 0.071(3) 0.046(2) -0.044(2) 0.0018(18) 0.0004(18)
    N5 0.0405(17) 0.0386(16) 0.0285(14) -0.0132(13) 0.0065(12) -0.0088(12)
    N6 0.0363(15) 0.0400(16) 0.0277(14) -0.0168(13) 0.0070(11) -0.0116(12)
    C1 0.0217(16) 0.0374(18) 0.0308(17) -0.0081(14) 0.0014(13) -0.0164(14)
    C2 0.0225(15) 0.0272(16) 0.0289(16) -0.0068(12) -0.0027(12) -0.0110(13)
    C3 0.0227(15) 0.0238(15) 0.0241(15) -0.0098(12) -0.0003(12) -0.0052(12)
    C4 0.044(2) 0.0289(17) 0.0267(16) -0.0151(15) 0.0006(14) -0.0007(13)
    C5 0.043(2) 0.0213(16) 0.0372(18) -0.0068(14) -0.0065(15) -0.0010(13)
    C6 0.0302(17) 0.0253(16) 0.0383(18) -0.0014(13) -0.0043(14) -0.0097(14)
    C7 0.0208(15) 0.0248(15) 0.0225(14) -0.0093(12) -0.0005(11) -0.0060(12)
    C8 0.0297(17) 0.0232(15) 0.0335(17) -0.0054(13) -0.0009(13) -0.0061(13)
    C9 0.0413(19) 0.0237(16) 0.0364(18) -0.0120(14) -0.0037(15) 0.0016(13)
    C10 0.0381(19) 0.0339(18) 0.0265(16) -0.0182(15) 0.0023(13) 0.0018(14)
    C11 0.0259(16) 0.0313(16) 0.0246(15) -0.0145(13) 0.0013(12) -0.0062(12)
    C12 0.0281(17) 0.0405(19) 0.0277(16) -0.0164(14) 0.0066(13) -0.0113(14)
    C13 0.043(2) 0.055(2) 0.0313(18) -0.0286(18) -0.0008(15) 0.0009(16)
    C14 0.041(2) 0.045(2) 0.0332(18) -0.0209(17) -0.0028(15) -0.0015(15)
    C15 0.0331(18) 0.0369(18) 0.0263(16) -0.0156(14) 0.0014(13) -0.0055(13)
    C16 0.052(2) 0.039(2) 0.043(2) -0.0147(17) 0.0113(17) -0.0165(17)
    C17 0.066(3) 0.038(2) 0.061(3) -0.0191(19) 0.011(2) -0.0184(19)
    C18 0.064(3) 0.038(2) 0.056(2) -0.0261(19) 0.007(2) -0.0073(18)
    C19 0.0302(17) 0.0432(19) 0.0221(15) -0.0161(15) -0.0002(13) -0.0075(14)
    C20 0.047(2) 0.044(2) 0.045(2) -0.0211(17) 0.0122(17) -0.0201(17)
    C21 0.057(3) 0.055(2) 0.054(2) -0.023(2) 0.0160(19) -0.031(2)
    C22 0.044(2) 0.066(3) 0.038(2) -0.0224(19) 0.0148(16) -0.0285(19)
    C23 0.0324(18) 0.055(2) 0.0256(16) -0.0192(16) 0.0024(13) -0.0133(15)
    C24 0.0369(19) 0.066(3) 0.0248(17) -0.0262(18) 0.0030(14) -0.0050(16)
    C25 0.055(2) 0.0309(18) 0.0377(19) -0.0223(17) -0.0136(17) 0.0062(15)
    C26 0.0263(16) 0.0225(15) 0.0263(15) -0.0094(12) -0.0037(12) 0.0004(12)
    C27 0.0249(15) 0.0244(15) 0.0251(15) -0.0087(12) -0.0012(12) -0.0026(12)
    C28 0.0340(18) 0.0208(15) 0.0310(17) -0.0074(14) 0.0059(14) -0.0047(13)
    C29 0.0324(17) 0.0255(16) 0.0253(16) -0.0086(13) 0.0032(13) -0.0066(12)
    C30 0.0292(16) 0.0250(16) 0.0271(16) -0.0101(13) 0.0007(12) -0.0030(12)
    C31 0.054(2) 0.0260(17) 0.049(2) -0.0144(17) 0.0295(19) -0.0101(16)
    C32 0.0310(17) 0.0283(16) 0.0240(15) -0.0129(13) 0.0012(12) -0.0050(12)
    C33 0.042(2) 0.0395(19) 0.0274(17) -0.0221(16) 0.0069(14) -0.0117(15)
    C34 0.0313(17) 0.0247(15) 0.0253(15) -0.0101(13) 0.0004(13) -0.0069(12)
_geom_special_details
;
All e.s.d.'s (except the e.s.d. in the dihedral angle between two l.s. planes)
are estimated using the full covariance matrix. The cell e.s.d.'s are taken
into account individually in the estimation of e.s.d.'s in distances, angles
and torsion angles; correlations between e.s.d.'s in cell parameters are only
used when they are defined by crystal symmetry. An approximate (isotropic)
treatment of cell e.s.d.'s is used for estimating e.s.d.'s involving l.s.
planes.
;
loop_
    _geom_bond_atom_site_label_1
    _geom_bond_atom_site_label_2
    _geom_bond_site_symmetry_2
    _geom_bond_distance
    _geom_bond_publ_flag
    O1 N1 . 1.203(4) ?
    O1' N1' . 1.219(18) ?
    O1' H12A . 1.3632 ?
    O2 N1 . 1.220(4) ?
    O2' N1' . 1.223(19) ?
    O3 N4 . 1.184(10) ?
    O3' N4 . 1.218(17) ?
    O4 N4 . 1.316(7) ?
    O4' N4 . 1.177(10) ?
    O5 C25 . 1.296(4) ?
    O6 C25 . 1.221(5) ?
    O6 H6O . 0.8300 ?
    O7' C28 . 1.290(4) ?
    O7 C28 . 1.200(8) ?
    O8' C28 . 1.243(4) ?
    O8 C28 . 1.300(8) ?
    O9 C31 . 1.253(4) ?
    O9' C31 . 1.317(7) ?
    O10 C31 . 1.273(4) ?
    O10 H10O . 0.8300 ?
    O10' C31 . 1.214(7) ?
    O10' H10' . 0.8300 ?
    O11 C33 . 1.269(4) ?
    O12 C33 . 1.209(4) ?
    N1 C1 . 1.472(4) ?
    N1' C12 . 1.423(16) ?
    N1' H12A . 0.5737 ?
    N2 C4 . 1.316(4) ?
    N2 C3 . 1.350(4) ?
    N2 H2N' . 0.8700 ?
    N3 C8 . 1.324(4) ?
    N3 C7 . 1.353(4) ?
    N3 H3N . 0.8700 ?
    N4 C13 . 1.492(5) ?
    N5 C16 . 1.319(4) ?
    N5 C15 . 1.349(4) ?
    N6 C20 . 1.319(4) ?
    N6 C19 . 1.346(4) ?
    N6 H6N . 0.8700 ?
    C1 C12 . 1.339(5) ?
    C1 C2 . 1.449(4) ?
    C1 H1A . 0.9400 ?
    C2 C6 . 1.409(4) ?
    C2 C3 . 1.415(4) ?
    C3 C7 . 1.446(4) ?
    C4 C5 . 1.395(5) ?
    C4 H4 . 0.9400 ?
    C5 C6 . 1.358(5) ?
    C5 H5 . 0.9400 ?
    C6 H6 . 0.9400 ?
    C7 C11 . 1.405(4) ?
    C8 C9 . 1.391(5) ?
    C8 H8 . 0.9400 ?
    C9 C10 . 1.360(5) ?
    C9 H9 . 0.9400 ?
    C10 C11 . 1.402(4) ?
    C10 H10 . 0.9400 ?
    C11 C12 . 1.424(4) ?
    C12 H12A . 1.0218 ?
    C13 C24 . 1.339(5) ?
    C13 C14 . 1.443(5) ?
    C14 C18 . 1.396(5) ?
    C14 C15 . 1.412(5) ?
    C15 C19 . 1.437(5) ?
    C16 C17 . 1.385(5) ?
    C16 H16 . 0.9400 ?
    C17 C18 . 1.358(6) ?
    C17 H17 . 0.9400 ?
    C18 H18 . 0.9400 ?
    C19 C23 . 1.402(4) ?
    C20 C21 . 1.397(5) ?
    C20 H20 . 0.9400 ?
    C21 C22 . 1.362(6) ?
    C21 H21 . 0.9400 ?
    C22 C23 . 1.394(5) ?
    C22 H22 . 0.9400 ?
    C23 C24 . 1.425(5) ?
    C24 H24 . 0.9400 ?
    C25 C26 . 1.491(4) ?
    C26 C34 . 1.382(4) ?
    C26 C27 . 1.406(4) ?
    C27 C29 . 1.390(4) ?
    C27 C28 . 1.506(4) ?
    C29 C30 . 1.391(4) ?
    C29 H29 . 0.9400 ?
    C30 C32 . 1.407(4) ?
    C30 C31 . 1.514(4) ?
    C32 C34 . 1.397(4) ?
    C32 C33 . 1.516(4) ?
    C34 H34 . 0.9400 ?
loop_
    _geom_angle_atom_site_label_1
    _geom_angle_atom_site_label_2
    _geom_angle_atom_site_label_3
    _geom_angle_site_symmetry_1
    _geom_angle_site_symmetry_3
    _geom_angle
    _geom_angle_publ_flag
    C25 O6 H6O . . 109.5 ?
    C31 O10 H10O . . 109.5 ?
    C31 O10' H10' . . 109.5 ?
    O1 N1 O2 . . 121.6(3) ?
    O1 N1 C1 . . 119.7(3) ?
    O2 N1 C1 . . 118.1(3) ?
    O2' N1' O1' . . 123(3) ?
    O2' N1' C12 . . 123(2) ?
    O1' N1' C12 . . 112.6(19) ?
    O2' N1' H12A . . 125.2 ?
    O1' N1' H12A . . 91.8 ?
    C4 N2 C3 . . 117.3(3) ?
    C4 N2 H2N' . . 121.3 ?
    C3 N2 H2N' . . 121.3 ?
    C8 N3 C7 . . 119.7(3) ?
    C8 N3 H3N . . 120.2 ?
    C7 N3 H3N . . 120.2 ?
    O4' N4 O3 . . 103.7(8) ?
    O4' N4 O3' . . 128.7(14) ?
    O4' N4 O4 . . 55.9(7) ?
    O3 N4 O4 . . 119.8(8) ?
    O3' N4 O4 . . 116.5(14) ?
    O4' N4 C13 . . 114.4(6) ?
    O3 N4 C13 . . 121.3(8) ?
    O3' N4 C13 . . 112.0(14) ?
    O4 N4 C13 . . 118.4(4) ?
    C16 N5 C15 . . 117.2(3) ?
    C20 N6 C19 . . 121.5(3) ?
    C20 N6 H6N . . 119.3 ?
    C19 N6 H6N . . 119.3 ?
    C12 C1 C2 . . 123.1(3) ?
    C12 C1 N1 . . 114.5(3) ?
    C2 C1 N1 . . 122.4(3) ?
    C12 C1 H1A . . 118.5 ?
    C2 C1 H1A . . 118.5 ?
    C6 C2 C3 . . 116.3(3) ?
    C6 C2 C1 . . 126.9(3) ?
    C3 C2 C1 . . 116.8(3) ?
    N2 C3 C2 . . 123.7(3) ?
    N2 C3 C7 . . 116.3(2) ?
    C2 C3 C7 . . 119.9(3) ?
    N2 C4 C5 . . 123.6(3) ?
    N2 C4 H4 . . 118.2 ?
    C5 C4 H4 . . 118.2 ?
    C6 C5 C4 . . 119.6(3) ?
    C6 C5 H5 . . 120.2 ?
    C4 C5 H5 . . 120.2 ?
    C5 C6 C2 . . 119.5(3) ?
    C5 C6 H6 . . 120.3 ?
    C2 C6 H6 . . 120.3 ?
    N3 C7 C11 . . 120.4(3) ?
    N3 C7 C3 . . 119.1(3) ?
    C11 C7 C3 . . 120.5(3) ?
    N3 C8 C9 . . 122.6(3) ?
    N3 C8 H8 . . 118.7 ?
    C9 C8 H8 . . 118.7 ?
    C10 C9 C8 . . 119.2(3) ?
    C10 C9 H9 . . 120.4 ?
    C8 C9 H9 . . 120.4 ?
    C9 C10 C11 . . 119.2(3) ?
    C9 C10 H10 . . 120.4 ?
    C11 C10 H10 . . 120.4 ?
    C10 C11 C7 . . 118.9(3) ?
    C10 C11 C12 . . 122.4(3) ?
    C7 C11 C12 . . 118.7(3) ?
    C1 C12 C11 . . 121.1(3) ?
    C1 C12 N1' . . 104.9(8) ?
    C11 C12 N1' . . 132.8(8) ?
    C1 C12 H12A . . 118.9 ?
    C11 C12 H12A . . 119.9 ?
    C24 C13 C14 . . 123.8(3) ?
    C24 C13 N4 . . 115.9(3) ?
    C14 C13 N4 . . 120.4(3) ?
    C18 C14 C15 . . 116.6(3) ?
    C18 C14 C13 . . 127.1(3) ?
    C15 C14 C13 . . 116.4(3) ?
    N5 C15 C14 . . 123.7(3) ?
    N5 C15 C19 . . 116.1(3) ?
    C14 C15 C19 . . 120.2(3) ?
    N5 C16 C17 . . 123.2(3) ?
    N5 C16 H16 . . 118.4 ?
    C17 C16 H16 . . 118.4 ?
    C18 C17 C16 . . 120.0(4) ?
    C18 C17 H17 . . 120.0 ?
    C16 C17 H17 . . 120.0 ?
    C17 C18 C14 . . 119.4(4) ?
    C17 C18 H18 . . 120.3 ?
    C14 C18 H18 . . 120.3 ?
    N6 C19 C23 . . 120.2(3) ?
    N6 C19 C15 . . 119.1(3) ?
    C23 C19 C15 . . 120.7(3) ?
    N6 C20 C21 . . 121.0(4) ?
    N6 C20 H20 . . 119.5 ?
    C21 C20 H20 . . 119.5 ?
    C22 C21 C20 . . 118.8(4) ?
    C22 C21 H21 . . 120.6 ?
    C20 C21 H21 . . 120.6 ?
    C21 C22 C23 . . 120.5(3) ?
    C21 C22 H22 . . 119.8 ?
    C23 C22 H22 . . 119.8 ?
    C22 C23 C19 . . 117.9(3) ?
    C22 C23 C24 . . 123.4(3) ?
    C19 C23 C24 . . 118.7(3) ?
    C13 C24 C23 . . 120.3(3) ?
    C13 C24 H24 . . 119.8 ?
    C23 C24 H24 . . 119.8 ?
    O6 C25 O5 . . 123.2(3) ?
    O6 C25 C26 . . 122.0(3) ?
    O5 C25 C26 . . 114.7(3) ?
    C34 C26 C27 . . 118.3(3) ?
    C34 C26 C25 . . 120.1(3) ?
    C27 C26 C25 . . 121.5(3) ?
    C29 C27 C26 . . 118.5(3) ?
    C29 C27 C28 . . 115.8(3) ?
    C26 C27 C28 . . 125.4(3) ?
    O7 C28 O8' . . 103.2(6) ?
    O8' C28 O7' . . 124.4(3) ?
    O7 C28 O8 . . 122.1(7) ?
    O8' C28 O8 . . 62.8(5) ?
    O7' C28 O8 . . 103.2(5) ?
    O7 C28 C27 . . 117.5(6) ?
    O8' C28 C27 . . 120.0(3) ?
    O7' C28 C27 . . 114.0(3) ?
    O8 C28 C27 . . 117.3(5) ?
    C27 C29 C30 . . 123.3(3) ?
    C27 C29 H29 . . 118.3 ?
    C30 C29 H29 . . 118.3 ?
    C29 C30 C32 . . 118.2(3) ?
    C29 C30 C31 . . 114.3(3) ?
    C32 C30 C31 . . 127.5(3) ?
    O10' C31 O9 . . 90.6(7) ?
    O9 C31 O10 . . 118.9(3) ?
    O10' C31 O9' . . 126.0(8) ?
    O9 C31 O9' . . 58.6(5) ?
    O10 C31 O9' . . 113.0(6) ?
    O10' C31 C30 . . 123.9(6) ?
    O9 C31 C30 . . 122.9(3) ?
    O10 C31 C30 . . 116.5(3) ?
    O9' C31 C30 . . 110.1(5) ?
    C34 C32 C30 . . 118.2(3) ?
    C34 C32 C33 . . 114.5(3) ?
    C30 C32 C33 . . 127.2(3) ?
    O12 C33 O11 . . 122.0(3) ?
    O12 C33 C32 . . 119.7(3) ?
    O11 C33 C32 . . 118.2(3) ?
    C26 C34 C32 . . 123.5(3) ?
    C26 C34 H34 . . 118.3 ?
    C32 C34 H34 . . 118.3 ?
loop_
    _geom_torsion_atom_site_label_1
    _geom_torsion_atom_site_label_2
    _geom_torsion_atom_site_label_3
    _geom_torsion_atom_site_label_4
    _geom_torsion_site_symmetry_1
    _geom_torsion_site_symmetry_2
    _geom_torsion_site_symmetry_3
    _geom_torsion_site_symmetry_4
    _geom_torsion
    _geom_torsion_publ_flag
    O1 N1 C1 C12 . . . . -172.9(4) ?
    O2 N1 C1 C12 . . . . -1.0(5) ?
    O1 N1 C1 C2 . . . . 5.9(5) ?
    O2 N1 C1 C2 . . . . 177.7(3) ?
    C12 C1 C2 C6 . . . . -178.3(3) ?
    N1 C1 C2 C6 . . . . 3.1(5) ?
    C12 C1 C2 C3 . . . . 1.6(4) ?
    N1 C1 C2 C3 . . . . -177.0(3) ?
    C4 N2 C3 C2 . . . . 0.5(4) ?
    C4 N2 C3 C7 . . . . -178.7(3) ?
    C6 C2 C3 N2 . . . . -0.6(4) ?
    C1 C2 C3 N2 . . . . 179.4(3) ?
    C6 C2 C3 C7 . . . . 178.5(3) ?
    C1 C2 C3 C7 . . . . -1.4(4) ?
    C3 N2 C4 C5 . . . . 0.4(5) ?
    N2 C4 C5 C6 . . . . -1.2(5) ?
    C4 C5 C6 C2 . . . . 1.0(5) ?
    C3 C2 C6 C5 . . . . -0.2(4) ?
    C1 C2 C6 C5 . . . . 179.8(3) ?
    C8 N3 C7 C11 . . . . -1.0(4) ?
    C8 N3 C7 C3 . . . . 179.2(3) ?
    N2 C3 C7 N3 . . . . -1.1(4) ?
    C2 C3 C7 N3 . . . . 179.7(3) ?
    N2 C3 C7 C11 . . . . 179.0(3) ?
    C2 C3 C7 C11 . . . . -0.2(4) ?
    C7 N3 C8 C9 . . . . 0.6(5) ?
    N3 C8 C9 C10 . . . . -0.1(5) ?
    C8 C9 C10 C11 . . . . 0.0(5) ?
    C9 C10 C11 C7 . . . . -0.3(5) ?
    C9 C10 C11 C12 . . . . 178.7(3) ?
    N3 C7 C11 C10 . . . . 0.8(4) ?
    C3 C7 C11 C10 . . . . -179.3(3) ?
    N3 C7 C11 C12 . . . . -178.2(3) ?
    C3 C7 C11 C12 . . . . 1.7(4) ?
    C2 C1 C12 C11 . . . . -0.2(5) ?
    N1 C1 C12 C11 . . . . 178.6(3) ?
    C2 C1 C12 N1' . . . . -169.0(9) ?
    N1 C1 C12 N1' . . . . 9.8(9) ?
    C10 C11 C12 C1 . . . . 179.5(3) ?
    C7 C11 C12 C1 . . . . -1.5(5) ?
    C10 C11 C12 N1' . . . . -15.3(13) ?
    C7 C11 C12 N1' . . . . 163.6(12) ?
    O2' N1' C12 C1 . . . . -32(3) ?
    O1' N1' C12 C1 . . . . 162(3) ?
    O2' N1' C12 C11 . . . . 161(3) ?
    O1' N1' C12 C11 . . . . -5(3) ?
    O4' N4 C13 C24 . . . . 140.4(9) ?
    O3 N4 C13 C24 . . . . 15.0(9) ?
    O3' N4 C13 C24 . . . . -16.8(13) ?
    O4 N4 C13 C24 . . . . -156.7(5) ?
    O4' N4 C13 C14 . . . . -39.1(10) ?
    O3 N4 C13 C14 . . . . -164.6(7) ?
    O3' N4 C13 C14 . . . . 163.6(13) ?
    O4 N4 C13 C14 . . . . 23.7(6) ?
    C24 C13 C14 C18 . . . . 179.0(4) ?
    N4 C13 C14 C18 . . . . -1.5(6) ?
    C24 C13 C14 C15 . . . . -0.3(5) ?
    N4 C13 C14 C15 . . . . 179.2(3) ?
    C16 N5 C15 C14 . . . . -0.4(5) ?
    C16 N5 C15 C19 . . . . 179.7(3) ?
    C18 C14 C15 N5 . . . . 1.1(5) ?
    C13 C14 C15 N5 . . . . -179.5(3) ?
    C18 C14 C15 C19 . . . . -179.0(3) ?
    C13 C14 C15 C19 . . . . 0.4(5) ?
    C15 N5 C16 C17 . . . . -0.5(6) ?
    N5 C16 C17 C18 . . . . 0.6(7) ?
    C16 C17 C18 C14 . . . . 0.2(7) ?
    C15 C14 C18 C17 . . . . -0.9(6) ?
    C13 C14 C18 C17 . . . . 179.8(4) ?
    C20 N6 C19 C23 . . . . -1.7(5) ?
    C20 N6 C19 C15 . . . . 178.9(3) ?
    N5 C15 C19 N6 . . . . -1.1(4) ?
    C14 C15 C19 N6 . . . . 179.0(3) ?
    N5 C15 C19 C23 . . . . 179.5(3) ?
    C14 C15 C19 C23 . . . . -0.4(5) ?
    C19 N6 C20 C21 . . . . 0.5(5) ?
    N6 C20 C21 C22 . . . . 1.7(6) ?
    C20 C21 C22 C23 . . . . -2.5(6) ?
    C21 C22 C23 C19 . . . . 1.3(6) ?
    C21 C22 C23 C24 . . . . -178.8(4) ?
    N6 C19 C23 C22 . . . . 0.8(5) ?
    C15 C19 C23 C22 . . . . -179.8(3) ?
    N6 C19 C23 C24 . . . . -179.1(3) ?
    C15 C19 C23 C24 . . . . 0.3(5) ?
    C14 C13 C24 C23 . . . . 0.2(6) ?
    N4 C13 C24 C23 . . . . -179.3(3) ?
    C22 C23 C24 C13 . . . . 179.9(3) ?
    C19 C23 C24 C13 . . . . -0.2(5) ?
    O6 C25 C26 C34 . . . . -160.3(3) ?
    O5 C25 C26 C34 . . . . 17.6(4) ?
    O6 C25 C26 C27 . . . . 15.7(5) ?
    O5 C25 C26 C27 . . . . -166.5(3) ?
    C34 C26 C27 C29 . . . . 0.5(4) ?
    C25 C26 C27 C29 . . . . -175.5(3) ?
    C34 C26 C27 C28 . . . . -173.9(3) ?
    C25 C26 C27 C28 . . . . 10.1(5) ?
    C29 C27 C28 O7 . . . . 15.9(8) ?
    C26 C27 C28 O7 . . . . -169.5(7) ?
    C29 C27 C28 O8' . . . . -110.8(4) ?
    C26 C27 C28 O8' . . . . 63.8(4) ?
    C29 C27 C28 O7' . . . . 55.7(4) ?
    C26 C27 C28 O7' . . . . -129.7(3) ?
    C29 C27 C28 O8 . . . . 176.4(6) ?
    C26 C27 C28 O8 . . . . -9.0(7) ?
    C26 C27 C29 C30 . . . . -1.0(5) ?
    C28 C27 C29 C30 . . . . 173.9(3) ?
    C27 C29 C30 C32 . . . . 0.9(5) ?
    C27 C29 C30 C31 . . . . -179.7(3) ?
    C29 C30 C31 O10' . . . . 73.5(9) ?
    C32 C30 C31 O10' . . . . -107.2(9) ?
    C29 C30 C31 O9 . . . . -169.8(4) ?
    C32 C30 C31 O9 . . . . 9.6(6) ?
    C29 C30 C31 O10 . . . . 25.4(5) ?
    C32 C30 C31 O10 . . . . -155.2(4) ?
    C29 C30 C31 O9' . . . . -104.9(6) ?
    C32 C30 C31 O9' . . . . 74.4(7) ?
    C29 C30 C32 C34 . . . . -0.4(4) ?
    C31 C30 C32 C34 . . . . -179.7(3) ?
    C29 C30 C32 C33 . . . . -178.5(3) ?
    C31 C30 C32 C33 . . . . 2.2(5) ?
    C34 C32 C33 O12 . . . . -9.3(5) ?
    C30 C32 C33 O12 . . . . 168.9(4) ?
    C34 C32 C33 O11 . . . . 173.5(3) ?
    C30 C32 C33 O11 . . . . -8.3(5) ?
    C27 C26 C34 C32 . . . . 0.0(4) ?
    C25 C26 C34 C32 . . . . 176.1(3) ?
    C30 C32 C34 C26 . . . . -0.1(5) ?
    C33 C32 C34 C26 . . . . 178.3(3) ?
loop_
    _geom_hbond_atom_site_label_D
    _geom_hbond_atom_site_label_H
    _geom_hbond_atom_site_label_A
    _geom_hbond_site_symmetry_A
    _geom_hbond_distance_DH
    _geom_hbond_distance_HA
    _geom_hbond_distance_DA
    _geom_hbond_angle_DHA
    O6 H6O O8 . 0.83 1.36 2.031(10) 135
    O6 H6O O8' . 0.83 2.50 3.024(4) 123
    O10 H10O O5 1_565 0.83 1.92 2.724(4) 164
    N2 H2N' O7' 1_645 0.87 2.16 3.012(4) 165
    N3 H3N O7' 1_645 0.87 1.86 2.695(4) 160
    N2 H2N' O7 1_645 0.87 2.21 3.078(9) 172
    N3 H3N O7 1_645 0.87 1.84 2.678(11) 162
    N6 H6N O11 2_675 0.87 1.85 2.712(4) 168
_iucr_refine_instructions_details
;
TITL I         P -1         R   0.07
CELL  0.71073  8.59370  9.83020 18.87000 77.81000 83.62200 68.02500
ZERR 2  0.00060  0.00070  0.00140  0.00200  0.00200  0.00200
LATT 1
SFAC C H N O
UNIT 68 40 12 24
TEMP -50
L.S. 8
OMIT 0 50.5
FMAP 2
PLAN 10
EADP O1 O1'
EADP O2 O2'
EADP N1 N1'
EADP O10 O10'
EADP O7 O7'
EADP O8 O8'
DFIX 1.26 .01 C28 O7 C28 O7' C28 O8 C28 O8'
DFIX 1.26 .02 C31 O9 C31 O9' C31 O10 C31 O10'
SADI   0.01 C31 O9 C31 O9' C31 O10 C31 O10'
DFIX 1.22 .02 N1 O1 N1 O2 N1' O1' N1' O2'
DFIX 1.22 .02 N4 O3 N4 O3' N4 O4 N4 O4'
DFIX 1.47 .02 N1 C1 C12 N1'
ACTA
BOND $H
HTAB
HTAB O6 O8
HTAB O6 O8'
EQIV $1 X, Y+1, Z
HTAB O10 O5_$1
EQIV $2 X+1, Y-1, Z
HTAB N2 O7'_$2
HTAB N3 O7'_$2
HTAB N2 O7_$2
HTAB N3 O7_$2
EQIV $3 -X+1, -Y+2, -Z
HTAB N6 O11_$3
CONF
BIND O3' N4
BIND O4' N4
FREE H12A O1'
FREE H1A N1
FREE H12a N1'
WGHT    0.093900    1.953700
FVAR       0.10198   0.76554   0.76862   0.62365   0.90297
PART   1
O1    4    0.313697    0.340011    0.555434    51.00000    0.06352    0.03547 =
         0.09277   -0.00644    0.03786    0.00350
PART   2
O1'   4    0.490873   -0.164327    0.665788   -51.00000    0.06352    0.03547 =
         0.09277   -0.00644    0.03786    0.00350
PART   1
O2    4    0.327542    0.159291    0.641513    51.00000    0.06517    0.06962 =
         0.05664   -0.00562    0.03444    0.00228
PART   2
O2'   4    0.381151    0.068608    0.670538   -51.00000    0.06517    0.06962 =
         0.05664   -0.00562    0.03444    0.00228
PART   3
O3    4   -0.180094    0.582149    0.270582    41.00000    0.05947    0.07533 =
         0.06262    0.01478    0.01820   -0.03628
PART   4
O3'   4   -0.122729    0.582351    0.287598   -41.00000    0.08970    0.10415 =
         0.07071    0.02027    0.02569   -0.04271
PART   3
O4    4    0.029213    0.419241    0.223393    41.00000    0.10168    0.05125 =
         0.05804   -0.00608    0.00345   -0.04782
PART   4
O4'   4   -0.096003    0.485365    0.192349   -41.00000    0.09593    0.06582 =
         0.10620   -0.02045    0.01679   -0.05640
PART   0
O5    4    0.511539    0.411838    0.201876    11.00000    0.05882    0.02768 =
         0.07444   -0.01258    0.00055   -0.01926
O6    4    0.290313    0.493939    0.274861    11.00000    0.09290    0.06958 =
         0.04963   -0.00147    0.01455   -0.06157
AFIX  83
H6O   2    0.233405    0.572075    0.289842    11.00000   -1.50000
AFIX   0
PART   1
O7'   4    0.107634    0.848216    0.336255    31.00000    0.03186    0.03256 =
         0.02262   -0.00373    0.00391   -0.00215
PART   2
O7    4    0.173689    0.856797    0.357745   -31.00000    0.03186    0.03256 =
         0.02262   -0.00373    0.00391   -0.00215
PART   1
O8'   4    0.330236    0.658016    0.386275    31.00000    0.04538    0.03205 =
         0.02985    0.00280    0.00758    0.00018
PART   2
O8    4    0.227443    0.623422    0.352021   -31.00000    0.04538    0.03205 =
         0.02985    0.00280    0.00758    0.00018
PART   3
O9    4    0.531954    1.151888    0.111998    21.00000    0.07498    0.03513 =
         0.03965   -0.01004    0.02170   -0.03170
PART   4
O9'   4    0.376020    1.181265    0.114349   -21.00000    0.05262    0.02860 =
         0.05684    0.00497   -0.00933   -0.02394
PART   3
O10   4    0.444013    1.156117    0.224467    21.00000    0.09417    0.03375 =
         0.04503   -0.01303    0.02311   -0.04029
AFIX  83
H10O  2    0.449095    1.240637    0.212524    21.00000   -1.50000
AFIX   0
PART   4
O10'  4    0.548072    1.134379    0.205612   -21.00000    0.09417    0.03375 =
         0.04503   -0.01303    0.02311   -0.04029
AFIX  83
H10'  2    0.594451    1.063594    0.238278   -21.00000   -1.50000
AFIX   0
PART   0
O11   4    0.674268    0.965406    0.045470    11.00000    0.06178    0.03960 =
         0.06045   -0.00532    0.02541   -0.02919
O12   4    0.741495    0.729159    0.047005    11.00000    0.10891    0.06364 =
         0.07277   -0.04402    0.06114   -0.05482
PART   1
N1    3    0.387380    0.215533    0.586814    51.00000    0.02923    0.04090 =
         0.03228   -0.01404    0.00472   -0.00572
PART   2
N1'   3    0.475056   -0.034729    0.641979   -51.00000    0.02923    0.04090 =
         0.03228   -0.01404    0.00472   -0.00572
AFIX   3
H12A  2    0.546316   -0.050249    0.637698    51.00000   -1.20000
AFIX   0
PART   0
N2    3    0.849452    0.103246    0.398177    11.00000    0.03320    0.02401 =
         0.02674   -0.00435    0.00416   -0.01086
AFIX  43
H2N'  2    0.937186    0.035706    0.382397   -51.00000   -1.20000
AFIX   0
N3    3    0.966626   -0.181702    0.470708    11.00000    0.02636    0.02167 =
         0.02467   -0.00492    0.00567   -0.00919
AFIX  43
H3N   2    1.014099   -0.153832    0.429993    51.00000   -1.20000
AFIX   0
PART   3
N4    3   -0.066519    0.557946    0.227523    11.00000    0.06577    0.07064 =
         0.04552    0.00040    0.00178   -0.04397
PART   0
N5    3    0.234286    0.776206    0.021875    11.00000    0.04047    0.03861 =
         0.02852   -0.00885    0.00651   -0.01318
N6    3    0.113576    1.033817    0.072123    11.00000    0.03626    0.03999 =
         0.02770   -0.01156    0.00699   -0.01682
AFIX  43
H6N   2    0.181128    1.021658    0.034136    11.00000   -1.20000
AFIX   0
C1    1    0.542438    0.120206    0.553910    11.00000    0.02166    0.03739 =
         0.03078   -0.01644    0.00140   -0.00806
AFIX  43
PART   2
H1A   2    0.444802    0.187085    0.572842   -51.00000   -1.20000
AFIX   0
C2    1    0.620073    0.174773    0.487539    11.00000    0.02248    0.02720 =
         0.02886   -0.01103   -0.00266   -0.00677
C3    1    0.764214    0.069776    0.459728    11.00000    0.02272    0.02382 =
         0.02413   -0.00520   -0.00034   -0.00983
C4    1    0.794439    0.242175    0.363021    11.00000    0.04379    0.02889 =
         0.02670   -0.00066    0.00057   -0.01508
AFIX  43
H4    2    0.852190    0.266908    0.319936    11.00000   -1.20000
AFIX   0
C5    1    0.655139    0.354669    0.386218    11.00000    0.04292    0.02134 =
         0.03718   -0.00098   -0.00652   -0.00681
AFIX  43
H5    2    0.622185    0.452635    0.359561    11.00000   -1.20000
AFIX   0
C6    1    0.567397    0.321717    0.447595    11.00000    0.03017    0.02531 =
         0.03833   -0.00969   -0.00427   -0.00142
AFIX  43
H6    2    0.472272    0.396353    0.463305    11.00000   -1.20000
AFIX   0
C7    1    0.829138   -0.082698    0.498300    11.00000    0.02080    0.02479 =
         0.02250   -0.00599   -0.00048   -0.00928
C8    1    1.028578   -0.321188    0.505957    11.00000    0.02967    0.02315 =
         0.03353   -0.00606   -0.00090   -0.00541
AFIX  43
H8    2    1.124802   -0.388383    0.486339    11.00000   -1.20000
AFIX   0
C9    1    0.956966   -0.372252    0.570849    11.00000    0.04126    0.02375 =
         0.03637    0.00160   -0.00367   -0.01204
AFIX  43
H9    2    1.004072   -0.472121    0.594413    11.00000   -1.20000
AFIX   0
C10   1    0.817934   -0.275879    0.599782    11.00000    0.03814    0.03387 =
         0.02648    0.00177    0.00230   -0.01822
AFIX  43
H10   2    0.767726   -0.308308    0.643592    11.00000   -1.20000
AFIX   0
C11   1    0.750408   -0.127527    0.563447    11.00000    0.02594    0.03127 =
         0.02464   -0.00616    0.00127   -0.01446
C12   1    0.603222   -0.020974    0.589534    11.00000    0.02811    0.04049 =
         0.02766   -0.01132    0.00661   -0.01637
PART   0
C13   1   -0.014306    0.680609    0.184400    11.00000    0.04345    0.05488 =
         0.03125    0.00086   -0.00076   -0.02861
C14   1    0.094308    0.656859    0.120560    11.00000    0.04101    0.04493 =
         0.03323   -0.00151   -0.00279   -0.02093
C15   1    0.135305    0.779780    0.082721    11.00000    0.03308    0.03694 =
         0.02626   -0.00546    0.00143   -0.01559
C16   1    0.295718    0.649433   -0.002540    11.00000    0.05200    0.03947 =
         0.04290   -0.01649    0.01132   -0.01469
AFIX  43
H16   2    0.364270    0.644993   -0.045072    11.00000   -1.20000
AFIX   0
C17   1    0.264085    0.522523    0.031473    11.00000    0.06636    0.03751 =
         0.06054   -0.01841    0.01118   -0.01912
AFIX  43
H17   2    0.311651    0.434487    0.012191    11.00000   -1.20000
AFIX   0
C18   1    0.164404    0.525256    0.092650    11.00000    0.06384    0.03814 =
         0.05572   -0.00726    0.00675   -0.02606
AFIX  43
H18   2    0.142810    0.439345    0.115981    11.00000   -1.20000
AFIX   0
C19   1    0.070603    0.918868    0.108460    11.00000    0.03020    0.04319 =
         0.02214   -0.00746   -0.00024   -0.01608
C20   1    0.055587    1.164424    0.092809    11.00000    0.04749    0.04397 =
         0.04513   -0.02013    0.01216   -0.02114
AFIX  43
H20   2    0.087258    1.242758    0.066094    11.00000   -1.20000
AFIX   0
C21   1   -0.052170    1.188224    0.153797    11.00000    0.05668    0.05506 =
         0.05365   -0.03116    0.01597   -0.02298
AFIX  43
H21   2   -0.095382    1.282333    0.167528    11.00000   -1.20000
AFIX   0
C22   1   -0.093453    1.072484    0.192998    11.00000    0.04397    0.06611 =
         0.03781   -0.02845    0.01482   -0.02239
AFIX  43
H22   2   -0.162270    1.085659    0.235245    11.00000   -1.20000
AFIX   0
C23   1   -0.034418    0.934679    0.170934    11.00000    0.03245    0.05484 =
         0.02564   -0.01329    0.00245   -0.01923
C24   1   -0.075180    0.809876    0.208618    11.00000    0.03694    0.06582 =
         0.02480   -0.00495    0.00302   -0.02624
AFIX  43
H24   2   -0.145177    0.818383    0.250697    11.00000   -1.20000
AFIX   0
C25   1    0.405442    0.513302    0.235222    11.00000    0.05482    0.03089 =
         0.03774    0.00622   -0.01357   -0.02234
C26   1    0.430528    0.658959    0.219413    11.00000    0.02633    0.02250 =
         0.02632    0.00040   -0.00368   -0.00940
C27   1    0.350309    0.769014    0.262010    11.00000    0.02486    0.02439 =
         0.02513   -0.00257   -0.00120   -0.00870
C28   1    0.255409    0.747497    0.332955    11.00000    0.03401    0.02079 =
         0.03097   -0.00468    0.00586   -0.00740
C29   1    0.369716    0.906277    0.241205    11.00000    0.03235    0.02551 =
         0.02529   -0.00658    0.00321   -0.00863
AFIX  43
H29   2    0.314482    0.980221    0.269311    11.00000   -1.20000
AFIX   0
C30   1    0.466742    0.939699    0.180899    11.00000    0.02917    0.02500 =
         0.02711   -0.00299    0.00072   -0.01012
C31   1    0.470859    1.095602    0.168735    11.00000    0.05367    0.02596 =
         0.04880   -0.01007    0.02952   -0.01438
C32   1    0.547183    0.829495    0.138335    11.00000    0.03097    0.02832 =
         0.02397   -0.00504    0.00125   -0.01286
C33   1    0.661283    0.840028    0.071748    11.00000    0.04229    0.03950 =
         0.02745   -0.01172    0.00693   -0.02210
C34   1    0.525997    0.692267    0.159189    11.00000    0.03129    0.02466 =
         0.02527   -0.00686    0.00043   -0.01011
AFIX  43
H34   2    0.579551    0.618672    0.130729    11.00000   -1.20000
HKLF 4
REM  I         P -1         R   0.07
REM R1 =  0.0684 for   3942 Fo > 4sig(Fo)  and  0.0935 for all   5237 data
REM    518 parameters refined using     24 restraints
END
WGHT      0.0959      1.9111
REM Highest difference peak  0.716,  deepest hole -0.727,  1-sigma level  0.066
Q1    1   0.4115  0.3224  0.5871  11.00000  0.05    0.72
Q2    1   0.3905  0.4151  0.2726  11.00000  0.05    0.65
Q3    1   0.3429  1.1872  0.1996  11.00000  0.05    0.59
Q4    1   0.3630  1.2033  0.0929  11.00000  0.05    0.50
Q5    1   0.6503  0.7859  0.0182  11.00000  0.05    0.48
Q6    1   0.1558  0.6523  0.3375  11.00000  0.05    0.45
Q7    1   0.6087  1.0478  0.0792  11.00000  0.05    0.44
Q8    1   0.0569  0.8453  0.3824  11.00000  0.05    0.42
Q9    1   0.5266  1.1128  0.1927  11.00000  0.05    0.41
Q10   1   0.4786  0.3403  0.2161  11.00000  0.05    0.40
;
