# Supplementary material for: Bis(6-nitro-1,10-phenanthrolin-1-ium) 2,5-di­carb­oxy­terephthalate
Source: Acta Crystallogr Sect E Struct Rep Online. 2014 Feb 8;70(Pt 3):o256–7. doi: 10.1107/S1600536814002414 (PMC3998480; doi:10.1107/S1600536814002414)
Supplement: Supplementary file 2 [file e-70-0o256-Isup2.hkl]

# 
# h,k,l, Fc-squared, Fo-squared, sigma(Fo-squared) and status flag 
# 
data_I
_shelx_title ' I         P -1         R   0.07' 
_shelx_refln_list_code          4 
_shelx_F_calc_maximum      304.89 
_exptl_crystal_F_000       724.00 
_reflns_d_resolution_high  0.8331 
 
loop_ 
 _symmetry_equiv_pos_as_xyz 
 'x, y, z' 
 '-x, -y, -z' 
 
_cell_length_a     8.5937 
_cell_length_b     9.8302 
_cell_length_c    18.8700 
_cell_angle_alpha  77.810 
_cell_angle_beta   83.622 
_cell_angle_gamma  68.025 
 
_shelx_F_squared_multiplier     1.000 
 
loop_ 
 _refln_index_h 
 _refln_index_k 
 _refln_index_l 
 _refln_F_squared_calc 
 _refln_F_squared_meas 
 _refln_F_squared_sigma 
 _refln_observed_status 
   1   0   0       42.33      111.13      1.17 o 
   2   0   0     1431.66     1520.92     15.01 o 
   3   0   0      181.98      189.61      2.64 o 
   4   0   0        0.02        2.83      1.02 o 
   5   0   0      166.29      164.98      4.45 o 
   6   0   0        1.96        4.85      2.94 o 
   7   0   0       57.85       59.75      7.12 o 
   8   0   0        2.02        2.11      5.20 o 
   9   0   0        0.84        9.66      7.65 o 
  -9   1   0        2.25        0.00      7.90 o 
  -8   1   0      128.74      105.11      9.75 o 
  -7   1   0       26.15       16.25      8.74 o 
  -6   1   0       11.96       23.19      2.36 o 
  -5   1   0       24.92       16.38      2.12 o 
  -4   1   0       16.16       11.40      1.50 o 
  -3   1   0      354.38      371.13      4.22 o 
  -2   1   0      258.69      146.03      2.21 o 
  -1   1   0     1626.42     1351.68     11.49 o 
   0   1   0     2240.57     2667.47     34.37 o 
   1   1   0      105.68      129.74      1.38 o 
   2   1   0      914.00      846.85      8.02 o 
   3   1   0      270.53      246.69      2.95 o 
   4   1   0     1492.11     1424.03     15.93 o 
   5   1   0       72.29       72.74      3.69 o 
   6   1   0      140.61      141.35      5.17 o 
   7   1   0      487.76      544.83     12.95 o 
   8   1   0       13.64       13.12      5.23 o 
   9   1   0       11.92       20.50      7.21 o 
  -8   2   0       15.97       23.37      7.24 o 
  -7   2   0       64.91       91.62      4.98 o 
  -6   2   0        0.03        0.02      2.48 o 
  -5   2   0       48.33       73.90      3.18 o 
  -4   2   0        1.78        8.23      1.64 o 
  -3   2   0      212.22      246.16      3.82 o 
  -2   2   0     1788.32     1671.59     16.29 o 
  -1   2   0      399.83      339.70      3.45 o 
   0   2   0     1151.65     1430.06     13.32 o 
   1   2   0       89.79      100.35      1.55 o 
   2   2   0     4399.83     4253.87     36.82 o 
   3   2   0      198.47      164.92      2.54 o 
   4   2   0      722.26      712.80      7.19 o 
   5   2   0      290.58      255.94      4.19 o 
   6   2   0        1.58        4.72      2.73 o 
   7   2   0        0.01        6.71      3.39 o 
   8   2   0       19.22       10.88      6.64 o 
   9   2   0        1.00        7.99      7.46 o 
  10   2   0        6.56        0.01      8.36 o 
  -8   3   0        0.01        0.00     11.38 o 
  -7   3   0       33.61       34.07      4.15 o 
  -6   3   0      120.45      125.61      4.67 o 
  -5   3   0       16.34       12.94      2.00 o 
  -4   3   0      168.12      166.43      4.02 o 
  -3   3   0        2.94        3.65      1.05 o 
  -2   3   0       16.28       40.26      1.26 o 
  -1   3   0        4.18        0.69      0.65 o 
   0   3   0     1611.83     1510.33     12.55 o 
   1   3   0       81.36      104.60      1.91 o 
   2   3   0      754.67      557.97      6.32 o 
   3   3   0      855.95      950.13      8.63 o 
   4   3   0       70.77       56.88      1.83 o 
   5   3   0       10.32       18.59      1.82 o 
   6   3   0        0.31        5.39      1.57 o 
   7   3   0        1.89       11.66      3.33 o 
   8   3   0      109.10      127.91      7.91 o 
   9   3   0       40.09       60.57      9.58 o 
  10   3   0        0.01        8.31      8.14 o 
  -7   4   0        5.16       10.04      9.17 o 
  -6   4   0       76.98      108.69      6.34 o 
  -5   4   0        1.77        2.13      2.20 o 
  -4   4   0      128.09      131.20      3.62 o 
  -3   4   0      414.72      399.45      8.06 o 
  -2   4   0      853.48      892.60     11.67 o 
  -1   4   0       27.87       29.47      1.52 o 
   0   4   0     1278.60     1388.99     11.96 o 
   1   4   0      602.71      661.15      6.99 o 
   2   4   0     4317.01     4916.17     40.80 o 
   3   4   0     1986.21     2230.15     20.54 o 
   4   4   0      277.48      299.77      4.20 o 
   5   4   0      943.95      886.42      9.75 o 
   6   4   0       46.91       54.06      2.65 o 
   7   4   0       42.74       49.05      3.50 o 
   8   4   0        9.12       15.53      4.54 o 
   9   4   0       83.20       76.24      7.15 o 
  10   4   0       75.67       77.03      8.24 o 
  -7   5   0       37.50       45.89      9.27 o 
  -6   5   0       14.07        6.03      5.26 o 
  -5   5   0       87.17       73.16      8.19 o 
  -4   5   0       80.21      108.81      8.74 o 
  -3   5   0      801.49      850.21     15.75 o 
  -2   5   0       83.70       87.51      3.94 o 
  -1   5   0       19.11       20.12      1.88 o 
   0   5   0      104.08      101.91      2.62 o 
   1   5   0       18.56       14.51      1.29 o 
   2   5   0      288.08      198.71      3.61 o 
   3   5   0       54.49       33.02      1.66 o 
   4   5   0      363.66      391.49      5.27 o 
   5   5   0      294.49      305.86      5.50 o 
   6   5   0       63.82       58.57      3.09 o 
   7   5   0      286.67      264.36      6.33 o 
   8   5   0       19.78       18.17      3.18 o 
   9   5   0       95.87       98.68      9.51 o 
  10   5   0        7.14       14.38      7.36 o 
  -6   6   0        0.02        2.06      6.43 o 
  -5   6   0       19.51       29.24      7.10 o 
  -4   6   0       30.99       11.41      4.82 o 
  -3   6   0     1550.10     1545.34     25.51 o 
  -2   6   0      228.05      201.82      6.39 o 
  -1   6   0      302.88      270.50      6.35 o 
   0   6   0      638.21      609.19      7.57 o 
   1   6   0      184.60      182.45      3.79 o 
   2   6   0      328.57      378.69      6.63 o 
   3   6   0      182.76      185.77      4.79 o 
   4   6   0      175.87      189.46      4.01 o 
   5   6   0        0.04        0.67      1.91 o 
   6   6   0       31.17       29.27      3.28 o 
   7   6   0      159.85      150.94      5.00 o 
   8   6   0      424.42      466.41     10.40 o 
   9   6   0       89.58       76.25      7.76 o 
  10   6   0        5.19       11.06     12.58 o 
  -5   7   0       18.09        0.00      9.03 o 
  -4   7   0       86.33       79.07     10.89 o 
  -3   7   0      106.83      109.97      6.91 o 
  -2   7   0       56.66       55.94      5.45 o 
  -1   7   0       30.73       31.27      3.45 o 
   0   7   0      345.90      353.06      5.85 o 
   1   7   0      322.64      295.96      5.44 o 
   2   7   0      338.77      355.66      7.91 o 
   3   7   0      579.53      563.49      7.81 o 
   4   7   0        7.19        7.78      2.30 o 
   5   7   0       26.01       11.82      2.87 o 
   6   7   0       31.06       43.05      3.70 o 
   7   7   0       28.73       40.89      4.12 o 
   8   7   0       76.45       77.07      5.30 o 
   9   7   0       20.51       24.28      7.12 o 
  -4   8   0        0.29        0.00      7.77 o 
  -3   8   0        7.43        0.25      5.88 o 
  -2   8   0      477.32      504.67     15.67 o 
  -1   8   0      415.00      459.59     11.17 o 
   0   8   0       62.01       64.54      3.92 o 
   1   8   0     1642.41     1560.15     17.99 o 
   2   8   0      694.74      717.29      9.52 o 
   3   8   0      183.30      188.65      4.75 o 
   4   8   0       49.66       39.02      3.15 o 
   5   8   0        0.70        0.00      2.88 o 
   6   8   0       51.41       46.13      4.16 o 
   7   8   0       48.07       36.24      4.74 o 
   8   8   0       40.74       27.81      5.21 o 
   9   8   0        0.03        0.00      9.02 o 
  -3   9   0       15.58       25.13      7.67 o 
  -2   9   0       23.50       18.70      6.37 o 
  -1   9   0       56.16       95.11      7.18 o 
   0   9   0        1.93        9.34      5.47 o 
   1   9   0       22.39       29.13      3.33 o 
   2   9   0        3.41        6.98      3.05 o 
   3   9   0        0.86        4.47      2.92 o 
   4   9   0      300.09      260.35      7.64 o 
   5   9   0       37.91       22.47      3.85 o 
   6   9   0        0.99        4.09      4.59 o 
   7   9   0      127.78      123.36      6.66 o 
   8   9   0       16.25       10.17      6.14 o 
  -1  10   0        5.13        7.14      7.66 o 
   0  10   0       62.93       56.35      7.39 o 
   1  10   0        3.94        3.21      5.03 o 
   2  10   0       96.77       98.95      7.11 o 
   3  10   0        4.68        6.26      3.90 o 
   4  10   0       22.86       20.69      3.98 o 
   5  10   0      120.90      133.10      6.49 o 
   6  10   0        6.34        0.00      5.49 o 
   7  10   0      344.26      361.13     11.48 o 
   1  11   0        1.01        0.00      8.19 o 
   2  11   0        1.21        0.00      7.24 o 
   3  11   0       19.69        4.57      6.13 o 
   4  11   0       61.53       70.91      7.90 o 
   5  11   0        0.57        0.00      6.58 o 
   6  11   0        0.20        0.00      7.06 o 
  -6 -11   1        1.13        5.32      6.98 o 
  -5 -11   1        1.79        3.66      8.73 o 
  -4 -11   1        3.56        0.00      9.58 o 
  -3 -11   1        0.85        1.07      6.57 o 
  -2 -11   1        4.88        8.38     11.17 o 
  -1 -11   1        7.68        2.90      8.86 o 
  -7 -10   1      375.47      393.37     13.52 o 
  -6 -10   1        2.65       10.83      7.36 o 
  -5 -10   1        0.26        0.04      5.64 o 
  -4 -10   1       69.03       69.51      6.22 o 
  -3 -10   1      175.45      193.02      8.61 o 
  -2 -10   1      238.65      238.58     11.16 o 
  -1 -10   1       12.63        8.25     10.75 o 
   0 -10   1        1.50        0.00      7.43 o 
   1 -10   1        7.82       20.54      8.34 o 
  -8  -9   1        1.53        0.00      5.60 o 
  -7  -9   1       75.50       89.94      6.43 o 
  -6  -9   1       10.55       20.91      4.96 o 
  -5  -9   1      173.98      171.46     10.06 o 
  -4  -9   1       12.41        6.41      3.50 o 
  -3  -9   1        4.00        4.10      3.51 o 
  -2  -9   1       78.22       74.62      4.17 o 
  -1  -9   1       94.11       93.34      4.81 o 
   0  -9   1       67.33       67.37      5.29 o 
   1  -9   1       66.86       86.99      9.85 o 
   2  -9   1       57.62       57.77      7.63 o 
  -9  -8   1        0.05        4.51      9.59 o 
  -8  -8   1       73.06      105.12      7.37 o 
  -7  -8   1       84.69       70.10      5.66 o 
  -6  -8   1        7.14        9.89      3.86 o 
  -5  -8   1      587.44      591.87      9.71 o 
  -4  -8   1       43.18       34.68      3.26 o 
  -3  -8   1       88.33       88.02      4.28 o 
  -2  -8   1       16.78       21.65      2.81 o 
  -1  -8   1      157.49      156.65      4.50 o 
   0  -8   1       68.90       82.89      3.69 o 
   1  -8   1        5.44        8.48      5.13 o 
   2  -8   1       46.75       46.91      6.63 o 
   3  -8   1       19.70       33.13      6.76 o 
   4  -8   1        4.34        0.00      8.04 o 
  -9  -7   1       15.36       26.86      7.38 o 
  -8  -7   1      148.70      190.92      8.01 o 
  -7  -7   1      178.47      183.55      7.79 o 
  -6  -7   1       28.65       35.42      3.51 o 
  -5  -7   1       64.55       56.16      3.33 o 
  -4  -7   1       45.15       44.74      3.01 o 
  -3  -7   1        7.87        6.00      2.12 o 
  -2  -7   1       60.93       62.03      2.90 o 
  -1  -7   1      285.55      254.64      4.82 o 
   0  -7   1      133.81      132.63      3.83 o 
   1  -7   1        0.14        2.13      1.79 o 
   2  -7   1      360.61      357.69     10.77 o 
   3  -7   1      481.77      428.60     12.46 o 
   4  -7   1       21.75       22.90      6.11 o 
   5  -7   1       30.62       39.30      7.67 o 
 -10  -6   1       19.85       24.84      9.35 o 
  -9  -6   1       62.83       59.47      7.16 o 
  -8  -6   1      177.11      168.32      6.54 o 
  -7  -6   1       60.43       57.98      3.57 o 
  -6  -6   1        5.30        2.87      2.43 o 
  -5  -6   1      185.57      184.27      4.45 o 
  -4  -6   1      205.17      226.95      4.69 o 
  -3  -6   1       15.54        7.09      1.70 o 
  -2  -6   1       44.62       42.69      2.22 o 
  -1  -6   1      260.67      201.45      4.01 o 
   0  -6   1       34.85       38.50      2.08 o 
   1  -6   1       21.46       16.29      1.91 o 
   2  -6   1      383.51      426.73     13.57 o 
   3  -6   1      704.58      612.28     13.83 o 
   4  -6   1       47.19       53.42      6.26 o 
   5  -6   1       20.07       31.37      6.21 o 
   6  -6   1        0.00        0.00      6.22 o 
 -10  -5   1       17.24       34.24      8.26 o 
  -9  -5   1      399.84      444.61     19.76 o 
  -8  -5   1        7.20       15.63      3.61 o 
  -7  -5   1       75.11       72.92      3.74 o 
  -6  -5   1      248.32      264.92      5.27 o 
  -5  -5   1      667.16      577.73      7.78 o 
  -4  -5   1      739.83      854.24     13.38 o 
  -3  -5   1        3.91        5.50      1.30 o 
  -2  -5   1       29.60       41.26      1.75 o 
  -1  -5   1       42.23       40.64      1.68 o 
   0  -5   1      116.43      155.43      2.75 o 
   1  -5   1      502.04      450.29      8.75 o 
   2  -5   1      363.59      317.84      6.97 o 
   3  -5   1      701.08      699.72     14.49 o 
   4  -5   1       40.44       28.02      4.76 o 
   5  -5   1       14.51       27.39      5.09 o 
   6  -5   1        3.63        0.00      5.47 o 
 -10  -4   1      376.86      372.20     18.35 o 
  -9  -4   1       21.47       25.55      8.21 o 
  -8  -4   1       32.87       30.03      6.29 o 
  -7  -4   1       14.17       19.42      3.08 o 
  -6  -4   1       96.96       98.54      4.46 o 
  -5  -4   1     1332.50     1460.31     14.60 o 
  -4  -4   1     1254.03     1278.34     11.60 o 
  -3  -4   1      404.58      372.16      4.91 o 
  -2  -4   1     6870.00     7797.31     67.36 o 
  -1  -4   1     2074.36     2142.78     18.49 o 
   0  -4   1     1220.99     1181.45     12.08 o 
   1  -4   1     1005.85      957.54      9.22 o 
   2  -4   1      912.40      847.46      9.49 o 
   3  -4   1       13.34       22.66      1.63 o 
   4  -4   1      253.10      259.51      6.66 o 
   5  -4   1      125.95      103.88      4.23 o 
   6  -4   1       10.52        5.11      3.77 o 
   7  -4   1       25.74       29.27      8.19 o 
 -10  -3   1       16.31        4.50      8.47 o 
  -9  -3   1       60.33       45.59      7.37 o 
  -8  -3   1      361.91      401.99     17.47 o 
  -7  -3   1       40.89       40.90      5.24 o 
  -6  -3   1       14.44        7.84      1.37 o 
  -5  -3   1       24.27       37.86      2.02 o 
  -4  -3   1      261.54      222.76      3.42 o 
  -3  -3   1      103.88       94.13      2.03 o 
  -2  -3   1      376.74      371.33      4.18 o 
  -1  -3   1      454.63      529.44      5.28 o 
   0  -3   1       11.82        5.95      0.74 o 
   1  -3   1        1.22        1.37      0.61 o 
   2  -3   1       18.82       20.01      1.17 o 
   3  -3   1      101.59      123.78      2.70 o 
   4  -3   1        3.79        4.79      1.74 o 
   5  -3   1      446.12      378.94      6.08 o 
   6  -3   1        8.20       18.08      2.82 o 
   7  -3   1        2.24       10.59      4.20 o 
   8  -3   1      114.06      137.36     12.67 o 
 -10  -2   1        5.97        0.64      8.29 o 
  -9  -2   1        0.09        7.39      7.69 o 
  -8  -2   1        0.71        6.44      5.65 o 
  -7  -2   1       77.99       79.90      6.66 o 
  -6  -2   1       68.97       60.62      3.97 o 
  -5  -2   1      410.34      420.72      6.92 o 
  -4  -2   1      304.45      321.27      3.99 o 
  -3  -2   1      214.14      193.90      2.75 o 
  -2  -2   1     1193.73     1097.08      9.75 o 
  -1  -2   1       29.25       17.39      0.78 o 
   0  -2   1     2224.79     1982.20     16.65 o 
   1  -2   1      218.21      265.96      3.15 o 
   2  -2   1      746.08      742.10      6.70 o 
   3  -2   1       19.62       18.91      1.28 o 
   4  -2   1       13.21       25.20      1.71 o 
   5  -2   1       56.78       97.67      4.17 o 
   6  -2   1       64.51       52.99      3.80 o 
   7  -2   1        3.53       12.37      4.85 o 
   8  -2   1       34.87       49.31      7.58 o 
  -9  -1   1        2.63        0.00      6.76 o 
  -8  -1   1      105.46       92.07      7.39 o 
  -7  -1   1      107.61      106.52      6.65 o 
  -6  -1   1       47.77       68.13      4.82 o 
  -5  -1   1      119.67      118.50      3.47 o 
  -4  -1   1       26.54       28.83      2.41 o 
  -3  -1   1       51.48      101.29      2.38 o 
  -2  -1   1     6214.49     6069.32     58.98 o 
  -1  -1   1       74.68      112.29      1.37 o 
   0  -1   1     3675.32     3862.53     33.04 o 
   1  -1   1      362.04      245.38      2.47 o 
   2  -1   1      171.51      172.98      2.42 o 
   3  -1   1       72.05       50.34      1.69 o 
   4  -1   1      141.61      167.05      3.08 o 
   5  -1   1       30.82       37.93      3.04 o 
   6  -1   1       32.97       51.26      2.88 o 
   7  -1   1        5.13        7.00      3.39 o 
   8  -1   1       62.93       64.03      7.46 o 
   9  -1   1        1.27        7.63      8.21 o 
  -9   0   1       26.47       35.66      7.98 o 
  -8   0   1        1.05        0.00      5.52 o 
  -7   0   1      227.43      273.97      9.87 o 
  -6   0   1      193.67      160.16      6.12 o 
  -5   0   1     1330.29     1433.88     18.33 o 
  -4   0   1        2.63        0.00      1.39 o 
  -3   0   1      544.52      445.02      6.52 o 
  -2   0   1      156.35      171.43      2.51 o 
  -1   0   1     1310.75     1085.01      9.12 o 
   1   0   1       50.42       55.02      0.80 o 
   2   0   1     3128.73     3266.00     24.65 o 
   3   0   1      132.57      127.54      2.40 o 
   4   0   1      450.93      403.61      5.11 o 
   5   0   1     1365.55     1398.97     14.04 o 
   6   0   1        4.35        7.24      1.68 o 
   7   0   1       78.55       66.13      5.88 o 
   8   0   1        4.40        3.70      5.65 o 
   9   0   1       10.62        2.90      7.08 o 
  -9   1   1      244.91      230.07     12.72 o 
  -8   1   1      278.18      362.32     14.85 o 
  -7   1   1       17.04        8.30      4.59 o 
  -6   1   1        2.36        0.00      2.06 o 
  -5   1   1      324.11      344.58      6.65 o 
  -4   1   1     1171.90     1201.86     10.78 o 
  -3   1   1     5832.52     6064.50     49.90 o 
  -2   1   1        0.87        2.31      0.61 o 
  -1   1   1       30.94       47.12      1.15 o 
   0   1   1     3149.65     3612.52     38.31 o 
   1   1   1      405.17      316.27      3.12 o 
   2   1   1     1880.04     2341.81     19.54 o 
   3   1   1      747.41      846.90      8.38 o 
   4   1   1        6.40       29.36      1.34 o 
   5   1   1      573.98      545.28      7.22 o 
   6   1   1       74.88       44.72      3.32 o 
   7   1   1       48.83       27.78      4.63 o 
   8   1   1       78.14      107.67      7.71 o 
   9   1   1       15.99        8.16      6.81 o 
  -8   2   1       15.07        4.88      6.69 o 
  -7   2   1       15.13       18.01      2.94 o 
  -6   2   1        6.76        4.53      2.71 o 
  -5   2   1        0.73        1.46      1.88 o 
  -4   2   1      283.50      331.43      4.52 o 
  -3   2   1     2021.71     2332.18     20.42 o 
  -2   2   1      217.14      186.87      2.86 o 
  -1   2   1      660.39      573.92      6.36 o 
   0   2   1      415.70      597.48      5.79 o 
   1   2   1      787.16      802.16      7.08 o 
   2   2   1     1135.29     1309.58     11.33 o 
   3   2   1     1403.63      990.02      9.61 o 
   4   2   1      290.22      260.49      3.50 o 
   5   2   1       36.77       33.19      1.72 o 
   6   2   1      935.47      802.00     13.22 o 
   7   2   1      140.09      110.88      5.65 o 
   8   2   1        0.18        0.00      5.86 o 
   9   2   1        1.45        2.85      6.97 o 
  10   2   1       18.15       28.71     14.76 o 
  -8   3   1       12.56        1.17      9.43 o 
  -7   3   1        0.00        0.00      3.93 o 
  -6   3   1        0.65        5.24      2.62 o 
  -5   3   1        0.01        0.54      2.02 o 
  -4   3   1      153.87      137.32      3.67 o 
  -3   3   1      252.18      272.66      4.10 o 
  -2   3   1        5.68        2.43      1.29 o 
  -1   3   1      696.80      610.93      7.54 o 
   0   3   1     1006.93     1259.86     10.62 o 
   1   3   1     1318.36     1543.26     15.00 o 
   2   3   1     1233.24     1370.23     12.04 o 
   3   3   1      569.56      454.17      5.19 o 
   4   3   1      365.22      291.32      3.72 o 
   5   3   1      278.52      236.97      4.14 o 
   6   3   1       29.87       33.97      2.47 o 
   7   3   1        1.53        3.60      3.10 o 
   8   3   1       10.25        7.55      5.23 o 
   9   3   1        1.42        0.82      6.35 o 
  10   3   1        0.00        3.16      7.51 o 
  -7   4   1       20.11       16.43      9.12 o 
  -6   4   1       25.21       18.64      3.89 o 
  -5   4   1       15.14        5.36      2.17 o 
  -4   4   1      269.47      232.38      6.82 o 
  -3   4   1        7.89       20.27      2.41 o 
  -2   4   1       36.37       29.74      1.96 o 
  -1   4   1      556.91      470.23      6.35 o 
   0   4   1     2338.56     2658.45     22.63 o 
   1   4   1     1494.50     1450.63     12.38 o 
   2   4   1      431.95      308.59      4.04 o 
   3   4   1     1647.72     2064.19     18.21 o 
   4   4   1     1389.76     1287.44     12.13 o 
   5   4   1       31.45       19.62      1.64 o 
   6   4   1      398.93      435.62      7.00 o 
   7   4   1        0.07        0.00      1.98 o 
   8   4   1        5.59        6.44      4.12 o 
   9   4   1      141.80      172.15     10.67 o 
  10   4   1      415.34      422.02     16.45 o 
  -7   5   1        0.16        0.00     10.55 o 
  -6   5   1        0.66        1.65      5.19 o 
  -5   5   1       19.44        2.34      4.59 o 
  -4   5   1      385.04      362.17     10.26 o 
  -3   5   1      621.63      566.28     13.17 o 
  -2   5   1       16.68        4.78      2.15 o 
  -1   5   1      150.62      155.77      3.57 o 
   0   5   1      157.53      164.40      2.82 o 
   1   5   1       21.12       16.39      1.25 o 
   2   5   1      791.07      841.33      8.92 o 
   3   5   1      270.29      348.69      4.47 o 
   4   5   1      312.37      337.96      4.73 o 
   5   5   1       46.12       56.85      2.84 o 
   6   5   1       84.10       86.88      3.63 o 
   7   5   1       72.30       77.90      3.57 o 
   8   5   1       22.74       25.70      4.08 o 
   9   5   1       42.78       34.13      6.15 o 
  10   5   1      805.55      916.14     28.55 o 
  -6   6   1        0.88        0.83      5.92 o 
  -5   6   1       31.50       39.03      7.10 o 
  -4   6   1        0.21        0.00      4.56 o 
  -3   6   1      702.58      728.54     14.94 o 
  -2   6   1        0.88        3.57      2.78 o 
  -1   6   1        5.88       10.96      3.71 o 
   0   6   1        2.37        2.41      1.35 o 
   1   6   1      215.00      206.57      4.16 o 
   2   6   1      681.97      817.43      9.67 o 
   3   6   1      175.57      177.47      3.96 o 
   4   6   1       26.02       52.57      2.42 o 
   5   6   1      199.81      207.99      4.50 o 
   6   6   1      100.25      112.46      4.45 o 
   7   6   1      281.17      239.61      5.80 o 
   8   6   1       88.30       54.24      4.66 o 
   9   6   1      308.07      320.98     12.79 o 
  10   6   1       80.07       93.71     14.84 o 
  -5   7   1        4.52        6.57      6.68 o 
  -4   7   1       59.44       65.82      6.52 o 
  -3   7   1       12.47       12.20      4.76 o 
  -2   7   1      186.16      168.93      7.67 o 
  -1   7   1      117.43      127.71      5.58 o 
   0   7   1      240.85      233.41      5.33 o 
   1   7   1       20.95       15.37      1.97 o 
   2   7   1       13.26       17.81      1.89 o 
   3   7   1      109.09      128.03      3.61 o 
   4   7   1        5.37        4.79      2.09 o 
   5   7   1       31.81       32.18      2.83 o 
   6   7   1        8.24        1.09      2.82 o 
   7   7   1        1.64        2.63      3.15 o 
   8   7   1       29.03       20.51      4.62 o 
   9   7   1       14.89       18.64     12.78 o 
  -4   8   1       55.60       63.57      7.82 o 
  -3   8   1       20.64       12.13      6.03 o 
  -2   8   1       28.26       20.40      4.96 o 
  -1   8   1      818.27      806.21     16.18 o 
   0   8   1      330.27      320.44      6.84 o 
   1   8   1      397.31      392.78      9.10 o 
   2   8   1      449.72      461.24      8.17 o 
   3   8   1        3.26        5.30      2.19 o 
   4   8   1      328.01      295.97      5.75 o 
   5   8   1       61.86       63.61      3.71 o 
   6   8   1       34.56       28.59      3.82 o 
   7   8   1      134.83      166.63      7.56 o 
   8   8   1        2.45       10.25      4.96 o 
   9   8   1        6.62        7.67     12.02 o 
  -3   9   1        2.32        0.00      8.34 o 
  -2   9   1       46.60       51.18      6.70 o 
  -1   9   1       49.30       40.19      6.16 o 
   0   9   1       40.05       28.15      5.07 o 
   1   9   1       53.30       39.62      4.25 o 
   2   9   1       32.83       45.14      3.87 o 
   3   9   1       43.93       44.56      3.65 o 
   4   9   1       40.98       33.05      3.31 o 
   5   9   1      136.03      138.79      5.61 o 
   6   9   1        2.20        4.93      5.01 o 
   7   9   1        5.83        0.00      4.61 o 
   8   9   1      299.88      276.07     11.65 o 
  -1  10   1        2.34        9.47      6.26 o 
   0  10   1        2.03       12.41      5.84 o 
   1  10   1        5.46       10.54      5.36 o 
   2  10   1       66.12       48.19      4.61 o 
   3  10   1        4.96       12.95      3.89 o 
   4  10   1       60.48       70.46      5.19 o 
   5  10   1       16.41        6.52      4.22 o 
   6  10   1       12.95       12.65      4.69 o 
   7  10   1      575.77      569.79     15.30 o 
   8  10   1       20.47       22.46      7.21 o 
   1  11   1        5.34        0.00      7.77 o 
   2  11   1        1.37        3.45      7.61 o 
   3  11   1       10.67        0.00      6.52 o 
   4  11   1      109.42       98.38      8.15 o 
   5  11   1       21.60       14.24      7.54 o 
   6  11   1        1.08        0.00      6.87 o 
  -5 -11   2        0.09        9.60      8.39 o 
  -4 -11   2        8.47        0.00      7.09 o 
  -3 -11   2        1.18        5.34      7.22 o 
  -2 -11   2       15.38       12.00      9.18 o 
  -7 -10   2       79.38       80.53      8.29 o 
  -6 -10   2       11.10       18.93      6.66 o 
  -5 -10   2       73.54       74.34     12.39 o 
  -4 -10   2        1.02       15.94      5.40 o 
  -3 -10   2       10.15        1.56      5.04 o 
  -2 -10   2      180.09      152.54      8.51 o 
  -1 -10   2        3.01       12.88      7.32 o 
   0 -10   2        2.79        0.00      7.41 o 
   1 -10   2        1.08       15.49      8.74 o 
  -8  -9   2        3.67       13.56      6.01 o 
  -7  -9   2      301.29      300.59     10.20 o 
  -6  -9   2      240.47      199.69      8.47 o 
  -5  -9   2      316.42      292.68     10.62 o 
  -4  -9   2        5.08       15.27      3.74 o 
  -3  -9   2      164.19      137.49      6.62 o 
  -2  -9   2       75.95       58.45      4.03 o 
  -1  -9   2        0.49        2.65      4.01 o 
   0  -9   2        3.03        7.61      9.30 o 
   1  -9   2       12.67       11.19      5.82 o 
   2  -9   2        7.87       17.17      8.34 o 
  -9  -8   2       27.96       24.39      9.80 o 
  -8  -8   2        0.25        0.00      5.16 o 
  -7  -8   2       24.50       37.36      4.95 o 
  -6  -8   2       14.70       11.64      4.17 o 
  -5  -8   2      598.84      668.83     11.22 o 
  -4  -8   2       65.05       44.64      4.18 o 
  -3  -8   2       24.96       28.95      3.08 o 
  -2  -8   2       71.00       85.93      3.70 o 
  -1  -8   2       43.05       55.41      3.04 o 
   0  -8   2       92.20      114.88      4.93 o 
   1  -8   2      492.26      477.28      9.93 o 
   2  -8   2      134.47      151.73      8.71 o 
   3  -8   2      230.92      251.82     11.68 o 
   4  -8   2        9.08        5.09      7.49 o 
  -9  -7   2        3.40        0.00      7.09 o 
  -8  -7   2      100.52       81.45      7.05 o 
  -7  -7   2       12.75       12.52      5.22 o 
  -6  -7   2       39.76       28.95      3.35 o 
  -5  -7   2       16.90       24.85      2.87 o 
  -4  -7   2        0.01        0.00      2.64 o 
  -3  -7   2        8.45        5.19      2.19 o 
  -2  -7   2      117.21      111.04      4.74 o 
  -1  -7   2        3.03        3.00      1.84 o 
   0  -7   2      128.84      101.92      3.88 o 
   1  -7   2      389.82      393.17      6.02 o 
   2  -7   2        5.11       13.55      3.81 o 
   3  -7   2      188.47      186.68      9.87 o 
   4  -7   2      298.44      269.79     14.52 o 
   5  -7   2        4.96        0.00      7.12 o 
  -9  -6   2      137.09      153.50      8.78 o 
  -8  -6   2      222.92      224.85      8.17 o 
  -7  -6   2      932.48      866.38     15.53 o 
  -6  -6   2      547.33      440.53      7.24 o 
  -5  -6   2        5.46       14.99      2.51 o 
  -4  -6   2        2.42        1.68      2.11 o 
  -3  -6   2       74.97       67.06      3.31 o 
  -2  -6   2        1.92        1.50      1.66 o 
  -1  -6   2        3.02        3.51      1.49 o 
   0  -6   2      326.98      365.69      5.49 o 
   1  -6   2       51.20       45.01      2.38 o 
   2  -6   2        1.72        0.00      1.98 o 
   3  -6   2      751.47      779.67     15.86 o 
   4  -6   2       23.53       38.18      5.88 o 
   5  -6   2       10.44        1.01      5.93 o 
   6  -6   2        1.71        1.57      6.51 o 
 -10  -5   2      137.18      123.88      9.40 o 
  -9  -5   2       69.21       65.54      7.27 o 
  -8  -5   2      353.52      388.54     11.25 o 
  -7  -5   2        0.56        4.39      2.70 o 
  -6  -5   2        0.76        0.44      2.02 o 
  -5  -5   2       72.86       55.15      2.52 o 
  -4  -5   2       82.85       65.06      2.69 o 
  -3  -5   2       22.46       18.31      1.57 o 
  -2  -5   2     1588.89     1690.53     14.59 o 
  -1  -5   2      192.36      265.07      4.31 o 
   0  -5   2      581.78      551.19      6.54 o 
   1  -5   2       13.56       16.31      1.58 o 
   2  -5   2       20.96       22.82      1.78 o 
   3  -5   2      607.10      640.32      8.62 o 
   4  -5   2      173.55      149.00      4.16 o 
   5  -5   2        0.27        1.55      3.33 o 
   6  -5   2      111.49      120.54      7.75 o 
 -10  -4   2      258.52      268.12     20.08 o 
  -9  -4   2      396.32      401.44     13.95 o 
  -8  -4   2       21.05       24.17      6.18 o 
  -7  -4   2       93.05       85.54      4.82 o 
  -6  -4   2        9.08       13.18      2.16 o 
  -5  -4   2      214.26      270.54      4.78 o 
  -4  -4   2      477.88      481.67      5.60 o 
  -3  -4   2      752.66      820.78      8.74 o 
  -2  -4   2      457.20      391.97      4.87 o 
  -1  -4   2     1514.46     1678.14     14.83 o 
   0  -4   2     2389.76     2726.23     23.29 o 
   1  -4   2      402.94      342.86      4.50 o 
   2  -4   2      450.29      372.74      4.85 o 
   3  -4   2      242.98      272.70      5.59 o 
   4  -4   2       19.32       37.30      2.45 o 
   5  -4   2      245.68      228.92      6.13 o 
   6  -4   2       17.87        7.57      4.93 o 
   7  -4   2        1.76        5.53      7.91 o 
 -10  -3   2      134.69      143.29     10.97 o 
  -9  -3   2       37.89       45.50      7.02 o 
  -8  -3   2      443.26      448.30     14.80 o 
  -7  -3   2        0.96        3.25      4.10 o 
  -6  -3   2      103.57       80.73      4.16 o 
  -5  -3   2       27.78       19.96      1.63 o 
  -4  -3   2        1.30        3.60      1.45 o 
  -3  -3   2      322.97      295.80      4.04 o 
  -2  -3   2       88.24       58.41      1.69 o 
  -1  -3   2      231.17      214.77      2.75 o 
   0  -3   2     1557.31     1341.38     12.60 o 
   1  -3   2       41.73       53.00      1.53 o 
   2  -3   2      352.33      285.31      4.08 o 
   3  -3   2      267.83      297.44      4.34 o 
   4  -3   2       86.35       59.88      2.84 o 
   5  -3   2      562.80      654.16      9.95 o 
   6  -3   2      193.36      156.06      5.23 o 
   7  -3   2        5.85       10.41      4.76 o 
   8  -3   2        1.70       20.77     10.28 o 
  -9  -2   2       88.78       82.40      9.16 o 
  -8  -2   2      165.03      168.14     11.88 o 
  -7  -2   2        0.09        1.53      3.80 o 
  -6  -2   2      384.95      342.05      8.06 o 
  -5  -2   2      335.39      308.97      5.42 o 
  -4  -2   2     2572.35     2584.38     22.19 o 
  -3  -2   2     1004.14      910.45      9.53 o 
  -2  -2   2     1389.45     1404.97     12.31 o 
  -1  -2   2      324.42      267.36      2.93 o 
   0  -2   2      107.02       96.94      1.53 o 
   1  -2   2      340.81      461.70      4.35 o 
   2  -2   2      526.20      438.73      4.94 o 
   3  -2   2       15.62       18.59      1.35 o 
   4  -2   2       98.45      116.99      3.59 o 
   5  -2   2      312.28      360.69      6.14 o 
   6  -2   2      124.10      154.55      5.21 o 
   7  -2   2        3.85        8.93      3.82 o 
   8  -2   2       23.21       23.46      7.12 o 
  -9  -1   2        0.00       10.56      8.74 o 
  -8  -1   2        0.08        4.93      5.97 o 
  -7  -1   2        0.43        3.64      4.13 o 
  -6  -1   2       21.21       30.05      3.94 o 
  -5  -1   2       46.42       42.11      3.12 o 
  -4  -1   2      357.28      398.73      6.24 o 
  -3  -1   2      594.17      447.11      5.17 o 
  -2  -1   2     1077.34     1232.64     10.24 o 
  -1  -1   2     1059.12     1365.99     11.01 o 
   0  -1   2     1128.65     1305.11     11.03 o 
   1  -1   2       92.32       23.31      1.09 o 
   2  -1   2      517.30      552.46      5.19 o 
   3  -1   2      117.93      155.59      2.59 o 
   4  -1   2        3.43        0.80      1.25 o 
   5  -1   2      219.12      201.89      4.20 o 
   6  -1   2        7.96       10.41      2.41 o 
   7  -1   2       15.74       16.05      2.96 o 
   8  -1   2       26.24       20.07     10.51 o 
   9  -1   2       40.27       59.96      9.04 o 
  -9   0   2       14.94        6.77      7.43 o 
  -8   0   2       17.08        6.93      7.08 o 
  -7   0   2        2.71        0.36      4.28 o 
  -6   0   2        7.49        9.48      3.09 o 
  -5   0   2      191.84      179.57      4.84 o 
  -4   0   2        1.20        2.69      1.40 o 
  -3   0   2     1389.22     1401.43     15.26 o 
  -2   0   2     3888.71     4095.38     42.50 o 
  -1   0   2     1015.25      932.12      7.96 o 
   1   0   2       42.40       29.09      0.79 o 
   2   0   2     9133.25     9849.07     79.83 o 
   3   0   2       86.90       87.98      2.01 o 
   4   0   2      289.77      278.60      4.35 o 
   5   0   2     1126.08     1316.13     13.77 o 
   6   0   2        0.19        0.00      2.18 o 
   7   0   2      166.79      145.93     10.39 o 
   8   0   2        0.01        6.20      5.74 o 
   9   0   2        0.36        7.59      7.38 o 
  -9   1   2       15.91       12.70      8.48 o 
  -8   1   2        3.73        0.92      6.07 o 
  -7   1   2       16.89       18.61      5.05 o 
  -6   1   2        8.95        0.00      4.01 o 
  -5   1   2      111.52      132.86      3.24 o 
  -4   1   2      352.84      379.32      4.81 o 
  -3   1   2     1916.91     1930.62     19.27 o 
  -2   1   2      141.11      113.09      1.82 o 
  -1   1   2     1321.40      967.90      9.96 o 
   0   1   2     6685.09     5960.71     43.89 o 
   1   1   2      607.18      598.45      5.94 o 
   2   1   2      610.08      563.35      5.20 o 
   3   1   2      503.05      427.90      4.97 o 
   4   1   2      133.72      152.44      2.69 o 
   5   1   2      670.35      740.96      8.45 o 
   6   1   2       19.84       35.64      2.09 o 
   7   1   2        0.36        0.00      4.06 o 
   8   1   2        0.20        5.54      5.07 o 
   9   1   2        1.05        0.00      6.47 o 
  -8   2   2        0.26        3.72      6.87 o 
  -7   2   2       37.55       44.25      5.15 o 
  -6   2   2        5.04        4.50      2.15 o 
  -5   2   2       25.27       17.95      2.10 o 
  -4   2   2       36.46       33.94      1.84 o 
  -3   2   2      141.59      229.42      3.56 o 
  -2   2   2       44.97       26.71      1.24 o 
  -1   2   2      560.73      474.56      4.79 o 
   0   2   2     6932.56     6603.92     56.36 o 
   1   2   2     2339.90     2129.08     17.75 o 
   2   2   2    13964.17    14656.71    118.08 o 
   3   2   2       97.68       59.81      1.60 o 
   4   2   2      428.17      423.35      5.25 o 
   5   2   2        0.05        1.43      1.72 o 
   6   2   2      157.25      141.90      3.53 o 
   7   2   2      101.26       94.15      5.49 o 
   8   2   2        6.97        0.76      6.22 o 
   9   2   2        9.14       10.91     18.50 o 
  10   2   2        0.04       15.47     12.77 o 
  -8   3   2      119.14      113.62     12.17 o 
  -7   3   2       10.42       13.89      7.09 o 
  -6   3   2      374.19      435.69      7.18 o 
  -5   3   2        9.19        1.62      1.99 o 
  -4   3   2      326.19      357.22      5.61 o 
  -3   3   2     2874.27     3177.70     40.75 o 
  -2   3   2        0.92        5.01      1.14 o 
  -1   3   2       85.33       83.03      2.51 o 
   0   3   2     1412.33     1352.05     11.31 o 
   1   3   2      524.97      639.14      6.44 o 
   2   3   2      151.59      169.74      2.49 o 
   3   3   2     1020.24     1062.93     10.32 o 
   4   3   2      206.18      215.05      3.12 o 
   5   3   2      226.65      241.02      4.05 o 
   6   3   2      179.26      184.44      4.87 o 
   7   3   2       71.34       82.31      3.28 o 
   8   3   2       81.75       72.34      5.40 o 
   9   3   2        4.74        0.12      5.61 o 
  10   3   2        1.90        0.38      7.14 o 
  -7   4   2       56.58       91.62     12.85 o 
  -6   4   2       74.93       75.34      5.47 o 
  -5   4   2        0.07        0.00      2.62 o 
  -4   4   2       91.52       85.89      4.39 o 
  -3   4   2       91.01       57.27      3.09 o 
  -2   4   2     1596.15     1645.78     17.13 o 
  -1   4   2      548.39      655.87      7.78 o 
   0   4   2     3048.33     3400.72     28.56 o 
   1   4   2      741.12      788.86      7.65 o 
   2   4   2      432.59      430.39      4.89 o 
   3   4   2     1035.20      957.93      9.77 o 
   4   4   2     1441.70     1537.16     15.00 o 
   5   4   2      425.96      407.27      5.35 o 
   6   4   2       83.49      102.36      4.18 o 
   7   4   2        0.61        0.44      2.08 o 
   8   4   2      132.41      130.36      5.70 o 
   9   4   2        0.08        1.18      5.89 o 
  10   4   2       90.16       78.11      8.46 o 
  -7   5   2        7.34        0.00     12.49 o 
  -6   5   2        5.25       14.47      5.14 o 
  -5   5   2       37.79       40.45      5.18 o 
  -4   5   2       77.67       41.27      4.28 o 
  -3   5   2      173.92      125.19      5.28 o 
  -2   5   2      304.26      309.79      6.74 o 
  -1   5   2        7.65       15.14      1.82 o 
   0   5   2      864.25      877.29      8.68 o 
   1   5   2      582.67      518.02      5.80 o 
   2   5   2      489.29      482.04      5.59 o 
   3   5   2      433.63      404.59      5.07 o 
   4   5   2        5.39        7.43      1.46 o 
   5   5   2      421.17      446.66      6.40 o 
   6   5   2      168.61      199.66      4.68 o 
   7   5   2        1.62        5.29      2.76 o 
   8   5   2       11.41        6.97      3.29 o 
   9   5   2       57.29       78.99      6.79 o 
  10   5   2      108.48      110.58     10.56 o 
  -6   6   2       15.23       12.46      6.31 o 
  -5   6   2        3.79        8.29      5.30 o 
  -4   6   2       78.57       65.41      6.51 o 
  -3   6   2      534.00      569.48     12.95 o 
  -2   6   2       68.62       80.09      5.08 o 
  -1   6   2       84.37      100.82      5.01 o 
   0   6   2      376.73      323.82      4.88 o 
   1   6   2       22.50       28.96      1.69 o 
   2   6   2     1501.10     1724.09     15.98 o 
   3   6   2       77.90       77.24      2.75 o 
   4   6   2      199.72      212.08      4.09 o 
   5   6   2      128.50      144.06      4.05 o 
   6   6   2      137.36      145.58      4.29 o 
   7   6   2      551.91      501.75      8.35 o 
   8   6   2       30.92       51.82      3.85 o 
   9   6   2        5.30        3.98      6.51 o 
  10   6   2       14.22        0.00     10.72 o 
  -5   7   2        1.25        0.00      6.72 o 
  -4   7   2      124.20      162.04     13.32 o 
  -3   7   2        8.10       15.70      4.96 o 
  -2   7   2      362.40      340.51      9.96 o 
  -1   7   2     2356.84     2358.56     40.75 o 
   0   7   2       23.35       42.13      2.32 o 
   1   7   2       28.99       27.19      2.24 o 
   2   7   2       24.94       19.71      1.98 o 
   3   7   2       60.25       62.59      2.68 o 
   4   7   2      292.35      252.37      5.50 o 
   5   7   2       51.43       50.09      3.35 o 
   6   7   2       36.84       43.44      3.42 o 
   7   7   2        2.97        0.00      3.48 o 
   8   7   2       32.84       37.22      4.80 o 
   9   7   2      168.65      192.55     18.07 o 
  -4   8   2       73.80       38.51      7.41 o 
  -3   8   2       14.60       16.89      7.02 o 
  -2   8   2      133.98      143.78      8.13 o 
  -1   8   2      140.26      171.33      7.91 o 
   0   8   2      161.50      162.10      4.06 o 
   1   8   2      222.90      217.14      5.16 o 
   2   8   2      188.59      205.45      5.23 o 
   3   8   2      241.47      238.96      5.68 o 
   4   8   2        2.15       10.32      2.36 o 
   5   8   2        1.26        6.60      2.91 o 
   6   8   2       69.31       65.78      4.19 o 
   7   8   2      158.56      171.93      8.28 o 
   8   8   2        0.30        7.40      5.45 o 
   9   8   2        1.67        0.00      8.85 o 
  -3   9   2       24.39       19.94      7.08 o 
  -2   9   2        4.80        4.44      5.70 o 
  -1   9   2       79.52      119.26      7.39 o 
   0   9   2       12.83       25.40      4.72 o 
   1   9   2      381.23      426.56     14.75 o 
   2   9   2       52.30       64.25      3.68 o 
   3   9   2      119.77      101.50      4.92 o 
   4   9   2        4.25       11.14      3.60 o 
   5   9   2        0.73        0.71      3.38 o 
   6   9   2        1.70        0.00      3.72 o 
   7   9   2       49.17       49.93      5.31 o 
   8   9   2        0.12        0.00      6.15 o 
   9   9   2        8.94       14.58      9.87 o 
  -1  10   2       64.12       68.71      7.48 o 
   0  10   2       31.04       44.65      5.89 o 
   1  10   2        2.24       13.17      5.33 o 
   2  10   2      174.28      176.35      8.68 o 
   3  10   2        2.34        0.00      3.66 o 
   4  10   2        3.38        0.00      4.03 o 
   5  10   2      291.35      326.01     10.67 o 
   6  10   2        2.62        3.53      4.36 o 
   7  10   2      167.00      161.70      9.66 o 
   8  10   2        5.33        0.00      7.87 o 
   1  11   2        2.26        5.74      9.30 o 
   2  11   2       14.14       12.31      9.25 o 
   3  11   2       17.38       18.93      7.16 o 
   4  11   2        5.23       12.12      5.22 o 
   5  11   2        0.58        4.69      5.41 o 
   6  11   2       20.50       20.84      6.87 o 
  -4 -11   3        1.29       19.82      7.37 o 
  -3 -11   3       47.20       49.84      7.15 o 
  -7 -10   3       33.06       51.36      9.18 o 
  -6 -10   3       80.15      114.54      8.55 o 
  -5 -10   3        2.10        1.30      6.24 o 
  -4 -10   3       36.45       28.34      7.91 o 
  -3 -10   3      114.54      117.41      8.50 o 
  -2 -10   3       60.67       50.22      6.13 o 
  -1 -10   3       10.43       13.96      8.96 o 
   0 -10   3      101.46       90.35     10.36 o 
  -8  -9   3        0.24        0.00      6.65 o 
  -7  -9   3      364.41      337.05     10.98 o 
  -6  -9   3       88.09       79.91      5.84 o 
  -5  -9   3      295.90      310.06      8.96 o 
  -4  -9   3       44.09       30.04      4.30 o 
  -3  -9   3      159.99      131.64      5.52 o 
  -2  -9   3       56.20       55.14      6.67 o 
  -1  -9   3       32.77       36.02      6.90 o 
   0  -9   3       29.30       27.93      4.99 o 
   1  -9   3       46.42       76.42      9.40 o 
   2  -9   3       42.28       60.64      9.73 o 
  -9  -8   3       24.60       25.14      9.02 o 
  -8  -8   3        7.06        1.53      5.41 o 
  -7  -8   3       38.97       35.77      4.91 o 
  -6  -8   3       16.93       14.42      4.47 o 
  -5  -8   3      209.77      253.49      6.95 o 
  -4  -8   3        0.02        0.55      2.82 o 
  -3  -8   3       24.82       21.13      2.60 o 
  -2  -8   3       42.19       51.04      3.42 o 
  -1  -8   3       34.21       34.92      3.57 o 
   0  -8   3      761.00      689.48     10.44 o 
   1  -8   3      510.43      547.65     11.02 o 
   2  -8   3       11.92       12.92      7.91 o 
   3  -8   3       95.36      123.50      9.04 o 
  -9  -7   3       10.06       24.24      7.82 o 
  -8  -7   3       12.73       10.04      4.97 o 
  -7  -7   3        1.02        7.62      4.81 o 
  -6  -7   3      315.93      339.88      8.46 o 
  -5  -7   3        7.27        4.73      2.78 o 
  -4  -7   3       98.13      100.91      4.40 o 
  -3  -7   3      104.02       86.08      3.54 o 
  -2  -7   3      104.87       99.23      3.45 o 
  -1  -7   3      150.15      147.67      3.85 o 
   0  -7   3        0.13        7.26      2.04 o 
   1  -7   3       78.03       87.98      3.54 o 
   2  -7   3      599.87      552.31      9.35 o 
   3  -7   3       94.60       81.12      6.86 o 
   4  -7   3        1.41        0.00      6.14 o 
   5  -7   3        3.33        8.97      7.82 o 
  -9  -6   3       22.01       28.70      6.68 o 
  -8  -6   3        4.07        7.20      3.86 o 
  -7  -6   3      227.10      241.91      8.33 o 
  -6  -6   3      821.29      848.86     19.91 o 
  -5  -6   3      714.85      734.35      9.74 o 
  -4  -6   3       49.07       56.75      2.86 o 
  -3  -6   3      257.24      279.57      4.84 o 
  -2  -6   3       80.52       96.63      4.74 o 
  -1  -6   3       77.84       81.57      2.73 o 
   0  -6   3       45.55       55.84      2.97 o 
   1  -6   3       15.83       11.34      2.11 o 
   2  -6   3       53.09       62.35      3.26 o 
   3  -6   3       42.24       42.91      3.44 o 
   4  -6   3       56.13       48.10      8.60 o 
   5  -6   3       36.19       18.33      6.44 o 
   6  -6   3       14.73       39.03      8.21 o 
  -9  -5   3      195.97      188.30     13.48 o 
  -8  -5   3       87.82      114.87      7.43 o 
  -7  -5   3      252.78      269.50      6.71 o 
  -6  -5   3      238.58      227.33      5.34 o 
  -5  -5   3       44.98       34.87      2.26 o 
  -4  -5   3      758.06      742.62      9.16 o 
  -3  -5   3      155.98      150.00      3.15 o 
  -2  -5   3        7.52       13.16      1.21 o 
  -1  -5   3       20.51       25.41      1.86 o 
   0  -5   3      456.21      465.67      7.27 o 
   1  -5   3       76.08      111.13      3.07 o 
   2  -5   3       78.62       69.42      2.94 o 
   3  -5   3       36.50       26.06      2.29 o 
   4  -5   3       60.58       51.41      3.07 o 
   5  -5   3        4.81       11.50      3.50 o 
   6  -5   3        2.56        9.20      6.47 o 
 -10  -4   3       54.32       47.68     11.46 o 
  -9  -4   3       55.65       35.03      7.38 o 
  -8  -4   3      418.24      508.19     18.94 o 
  -7  -4   3      560.58      534.95      8.79 o 
  -6  -4   3       71.39       70.61      2.90 o 
  -5  -4   3      301.09      370.48      6.78 o 
  -4  -4   3      142.03       95.61      3.09 o 
  -3  -4   3      337.61      324.47      4.41 o 
  -2  -4   3        2.48        8.28      1.09 o 
  -1  -4   3     1937.56     2114.44     19.48 o 
   0  -4   3     3614.96     4593.18     38.56 o 
   1  -4   3      470.35      428.51      5.21 o 
   2  -4   3      197.22      206.81      3.64 o 
   3  -4   3      172.86      216.78      4.45 o 
   4  -4   3      511.58      563.50      9.11 o 
   5  -4   3     1347.46     1470.55     21.61 o 
   6  -4   3        0.11        0.12      3.89 o 
   7  -4   3        4.99        3.77      7.77 o 
  -9  -3   3       73.99       76.21      8.36 o 
  -8  -3   3      543.93      607.77     17.28 o 
  -7  -3   3       25.97       38.18      5.18 o 
  -6  -3   3       21.66       26.11      2.15 o 
  -5  -3   3        7.40       22.61      1.83 o 
  -4  -3   3      125.32       98.71      2.48 o 
  -3  -3   3      324.79      355.78      4.64 o 
  -2  -3   3      562.08      509.61      5.34 o 
  -1  -3   3      268.24      357.05      4.78 o 
   0  -3   3      420.74      373.49      4.15 o 
   1  -3   3        3.34        5.70      0.97 o 
   2  -3   3        8.57       17.39      1.34 o 
   3  -3   3      159.67      157.30      3.23 o 
   4  -3   3      274.12      296.64      5.14 o 
   5  -3   3      513.37      510.87      7.43 o 
   6  -3   3      181.76      160.96      8.21 o 
   7  -3   3        5.77        7.90      3.99 o 
   8  -3   3        5.42        0.00      9.47 o 
  -9  -2   3       28.82       44.16      7.68 o 
  -8  -2   3      249.83      231.92     15.86 o 
  -7  -2   3        0.24        0.00      4.06 o 
  -6  -2   3       37.72       39.30      5.69 o 
  -5  -2   3        0.01        2.90      2.00 o 
  -4  -2   3     1195.79     1140.40     10.80 o 
  -3  -2   3     3691.33     3885.63     32.46 o 
  -2  -2   3     2804.98     2728.33     22.98 o 
  -1  -2   3       17.84       12.38      0.57 o 
   0  -2   3      305.72      211.11      2.51 o 
   1  -2   3       11.58       31.18      1.33 o 
   2  -2   3      582.88      572.23      5.65 o 
   3  -2   3      219.57      175.20      2.93 o 
   4  -2   3      311.10      317.35      5.24 o 
   5  -2   3      208.80      219.78      5.00 o 
   6  -2   3        1.35        0.08      2.67 o 
   7  -2   3        0.18        4.36      4.06 o 
   8  -2   3        6.43        1.48      6.73 o 
  -9  -1   3        1.62        0.54     10.33 o 
  -8  -1   3        1.64        0.00      5.37 o 
  -7  -1   3      118.60      125.28      7.44 o 
  -6  -1   3        3.76        6.50      3.31 o 
  -5  -1   3     1207.36     1265.50     24.48 o 
  -4  -1   3      380.50      346.40      5.29 o 
  -3  -1   3      208.87      183.00      2.66 o 
  -2  -1   3      414.66      440.88      4.75 o 
  -1  -1   3     2377.56     2255.09     17.91 o 
   0  -1   3      825.36      801.58      7.43 o 
   1  -1   3      149.11      166.60      2.15 o 
   2  -1   3      232.99      173.59      2.42 o 
   3  -1   3        0.02        4.02      1.10 o 
   4  -1   3      320.34      409.92      5.04 o 
   5  -1   3       42.46       39.87      2.44 o 
   6  -1   3       26.09       33.10      3.38 o 
   7  -1   3       19.17       16.68      3.99 o 
   8  -1   3        0.23        0.00      6.26 o 
   9  -1   3        3.36        7.12     10.82 o 
  -9   0   3        0.33        1.00      7.40 o 
  -8   0   3       30.57       24.60      6.18 o 
  -7   0   3       27.53       12.04      4.71 o 
  -6   0   3       10.86        5.01      2.92 o 
  -5   0   3        4.51       11.24      2.37 o 
  -4   0   3      268.34      284.69      4.54 o 
  -3   0   3     1464.11     1300.32     13.43 o 
  -2   0   3      857.98      754.11      6.70 o 
  -1   0   3      860.96      724.15      6.76 o 
   0   0   3     6388.90     6197.26     52.84 o 
   1   0   3       44.83       85.29      1.30 o 
   2   0   3    92957.65    94562.40    761.78 o 
   3   0   3       11.92       45.80      1.65 o 
   4   0   3      755.44      932.17      9.06 o 
   5   0   3      307.79      269.27      4.40 o 
   6   0   3       11.80       13.25      2.16 o 
   7   0   3       52.20       39.51      3.27 o 
   8   0   3       14.61       24.77      4.12 o 
   9   0   3       52.50       52.41     10.10 o 
  -9   1   3       10.93        0.00      8.16 o 
  -8   1   3       31.76       34.04      8.19 o 
  -7   1   3       52.67       78.62      6.60 o 
  -6   1   3       33.20       19.90      3.46 o 
  -5   1   3      165.27      140.47      3.73 o 
  -4   1   3       72.79       93.87      2.27 o 
  -3   1   3     1448.83     1503.14     13.40 o 
  -2   1   3      497.67      484.98      4.71 o 
  -1   1   3     3363.45     3412.16     27.96 o 
   0   1   3     1837.68     1735.32     13.70 o 
   1   1   3      779.47      702.78      6.26 o 
   2   1   3     1283.28     1410.11     12.95 o 
   3   1   3      329.81      420.28      4.87 o 
   4   1   3      189.70      136.71      2.63 o 
   5   1   3      687.03      708.30      7.62 o 
   6   1   3      139.23      112.04      4.13 o 
   7   1   3      503.25      575.68     10.87 o 
   8   1   3        0.71        7.11      5.52 o 
   9   1   3      209.48      183.34     10.75 o 
  -8   2   3      310.63      311.36     13.21 o 
  -7   2   3       54.88       79.02      6.24 o 
  -6   2   3       13.85        9.08      2.57 o 
  -5   2   3       34.85       16.25      2.03 o 
  -4   2   3       32.34       31.91      1.87 o 
  -3   2   3      820.34      926.22      8.64 o 
  -2   2   3        2.71        3.29      0.80 o 
  -1   2   3      299.81      241.93      2.87 o 
   0   2   3       57.42      203.88      2.23 o 
   1   2   3     2348.10     2044.20     17.15 o 
   2   2   3    17494.83    18314.30    164.65 o 
   3   2   3      344.02      401.20      4.48 o 
   4   2   3      846.23      790.51      8.11 o 
   5   2   3      183.05      145.54      3.72 o 
   6   2   3        0.01        7.87      1.80 o 
   7   2   3      234.36      216.59      6.02 o 
   8   2   3       33.61       34.31      6.40 o 
   9   2   3        7.07        1.85      6.97 o 
  10   2   3        7.63        6.79      7.76 o 
  -8   3   3      296.53      295.64     38.19 o 
  -7   3   3      182.63      177.57      9.55 o 
  -6   3   3       62.54       59.88      3.70 o 
  -5   3   3       13.11       11.89      2.22 o 
  -4   3   3        0.75        1.01      1.71 o 
  -3   3   3      463.86      441.85      7.76 o 
  -2   3   3        1.21        7.70      0.95 o 
  -1   3   3       43.36       79.21      1.65 o 
   0   3   3      295.86      291.93      3.38 o 
   1   3   3     1772.51     1762.81     15.20 o 
   2   3   3     2408.59     2154.28     18.36 o 
   3   3   3       61.59       38.26      1.89 o 
   4   3   3       57.75       48.71      1.69 o 
   5   3   3       42.14       45.10      1.99 o 
   6   3   3       80.71       98.75      3.27 o 
   7   3   3       25.09       30.31      2.55 o 
   8   3   3       18.19       13.51      2.86 o 
   9   3   3       13.47       12.96      5.73 o 
  10   3   3        0.00        3.36      8.22 o 
  -7   4   3      169.08      156.55     13.33 o 
  -6   4   3      108.29      111.91      6.39 o 
  -5   4   3       16.84       24.59      2.88 o 
  -4   4   3       50.26       60.28      3.89 o 
  -3   4   3      273.68      272.97      6.51 o 
  -2   4   3      224.26      213.18      4.36 o 
  -1   4   3      143.10      158.39      3.35 o 
   0   4   3      970.96      941.69      9.43 o 
   1   4   3       30.19       49.69      1.69 o 
   2   4   3     1246.72      959.49      9.17 o 
   3   4   3      546.77      577.78      6.14 o 
   4   4   3     2415.65     2463.41     24.32 o 
   5   4   3      439.08      517.46      7.55 o 
   6   4   3       68.61       76.38      3.46 o 
   7   4   3       32.63       25.91      2.89 o 
   8   4   3       10.87        8.88      2.76 o 
   9   4   3        5.85        0.12      5.64 o 
  10   4   3       66.55       64.16     10.08 o 
  -6   5   3      157.05      142.51      8.10 o 
  -5   5   3        0.46        0.00      3.76 o 
  -4   5   3       95.90       82.11      5.45 o 
  -3   5   3        0.29        0.00      2.60 o 
  -2   5   3       92.32       75.33      3.99 o 
  -1   5   3      347.01      412.89      7.45 o 
   0   5   3      102.82      108.68      2.34 o 
   1   5   3      349.93      329.58      4.46 o 
   2   5   3        2.67        4.98      1.18 o 
   3   5   3      338.84      382.25      4.80 o 
   4   5   3      137.95      211.27      3.42 o 
   5   5   3      113.82       93.18      2.90 o 
   6   5   3      299.50      311.33      5.63 o 
   7   5   3      133.14      123.29      6.15 o 
   8   5   3        1.73        3.75      3.28 o 
   9   5   3        4.67        0.46      5.65 o 
  10   5   3       24.22       19.77     10.43 o 
  -6   6   3       40.84       63.83      7.07 o 
  -5   6   3      194.20      212.71      9.98 o 
  -4   6   3       30.26       31.96      5.36 o 
  -3   6   3       41.47       35.17      4.47 o 
  -2   6   3        8.04        5.22      3.26 o 
  -1   6   3       42.32       41.33      3.28 o 
   0   6   3       38.35       40.13      1.91 o 
   1   6   3       10.43       18.57      1.66 o 
   2   6   3     1081.88     1147.12     20.24 o 
   3   6   3        0.92        5.43      1.65 o 
   4   6   3      117.77      110.33      3.01 o 
   5   6   3       13.17        9.26      2.28 o 
   6   6   3       34.10       34.98      2.47 o 
   7   6   3      176.75      182.14      5.20 o 
   8   6   3       15.17        9.77      3.65 o 
   9   6   3      144.66      166.00     12.13 o 
  10   6   3       55.72       72.47     12.21 o 
  -5   7   3       11.03        5.02      7.91 o 
  -4   7   3      221.94      230.82     12.00 o 
  -3   7   3        4.02        0.00      5.05 o 
  -2   7   3      569.04      487.95     11.61 o 
  -1   7   3     1111.58     1134.94     19.31 o 
   0   7   3      116.88      124.78      3.30 o 
   1   7   3        0.00        0.34      1.75 o 
   2   7   3       24.20       26.33      2.20 o 
   3   7   3       64.10       82.18      3.20 o 
   4   7   3       11.23        9.40      2.01 o 
   5   7   3      115.39       97.76      4.12 o 
   6   7   3        0.18        1.86      2.87 o 
   7   7   3       21.51       25.84      3.32 o 
   8   7   3       73.44       88.77      6.13 o 
   9   7   3        3.80       22.51      9.24 o 
  -4   8   3       27.43       33.00      7.36 o 
  -3   8   3        9.19       17.12      7.20 o 
  -2   8   3        4.15       15.59      5.41 o 
  -1   8   3       44.83       45.06      5.20 o 
   0   8   3     1094.74     1215.25     20.82 o 
   1   8   3      427.30      443.87      7.26 o 
   2   8   3      512.69      476.65      9.11 o 
   3   8   3      915.54      839.86     10.68 o 
   4   8   3      707.34      739.30     10.60 o 
   5   8   3       42.28       41.83      3.21 o 
   6   8   3       26.72       41.48      3.57 o 
   7   8   3      134.03      125.71      6.99 o 
   8   8   3        1.48        5.28      5.46 o 
   9   8   3       36.56       28.65      8.74 o 
  -3   9   3        0.36        0.00      6.60 o 
  -2   9   3       38.28       29.22      7.66 o 
  -1   9   3       99.56       92.20      6.81 o 
   0   9   3        2.25        6.11      4.39 o 
   1   9   3        4.97        6.95      3.87 o 
   2   9   3       18.12       21.18      4.01 o 
   3   9   3       41.00       49.67      4.21 o 
   4   9   3        0.09        9.99      3.44 o 
   5   9   3       27.61       26.49      4.14 o 
   6   9   3      259.91      250.63      7.49 o 
   7   9   3       84.30       87.20      6.81 o 
   8   9   3        0.45       13.09      7.11 o 
   9   9   3        5.41        1.09     11.97 o 
  -1  10   3        0.20        0.09     10.80 o 
   0  10   3      130.13      123.66      8.20 o 
   1  10   3        0.18        0.21      4.86 o 
   2  10   3      155.01      130.55      6.66 o 
   3  10   3       22.11       11.83      5.93 o 
   4  10   3       22.43       23.58      4.14 o 
   5  10   3        0.00        4.97      4.34 o 
   6  10   3       49.41       59.48      6.65 o 
   7  10   3      199.36      250.51     12.35 o 
   8  10   3        2.25       12.79      7.30 o 
   1  11   3       65.71       68.57      7.46 o 
   2  11   3       10.55       15.04      6.74 o 
   3  11   3       54.59       62.48      7.40 o 
   4  11   3       31.72       29.19      5.44 o 
   5  11   3        0.08        4.01      5.16 o 
   6  11   3        4.32        7.60      6.41 o 
  -6 -10   4       16.48       10.64      7.28 o 
  -5 -10   4       17.53       16.92     12.49 o 
  -4 -10   4        1.75       19.23      7.22 o 
  -3 -10   4       31.83       33.27      6.09 o 
  -2 -10   4       44.77       53.35      6.46 o 
  -1 -10   4       14.71       19.79      9.88 o 
   0 -10   4       63.57       72.97      9.80 o 
  -8  -9   4        5.76       25.61      7.68 o 
  -7  -9   4        0.05        0.00      6.11 o 
  -6  -9   4       14.66        8.72      5.74 o 
  -5  -9   4       57.00       78.89     10.52 o 
  -4  -9   4       21.12       23.89      5.64 o 
  -3  -9   4       42.88       51.83      6.06 o 
  -2  -9   4      147.03      135.61      7.34 o 
  -1  -9   4        7.84        4.31      4.69 o 
   0  -9   4        6.55        0.00      4.95 o 
   1  -9   4        7.72        0.00      7.41 o 
   2  -9   4        8.94        3.11      8.55 o 
  -8  -8   4        6.91       15.39      5.87 o 
  -7  -8   4       18.85       22.87      4.78 o 
  -6  -8   4      262.18      265.57      8.58 o 
  -5  -8   4     1598.00     1532.86     22.42 o 
  -4  -8   4        0.53        3.81      2.59 o 
  -3  -8   4      326.85      323.37     10.03 o 
  -2  -8   4      176.06      140.01      7.39 o 
  -1  -8   4        3.29        2.22      3.40 o 
   0  -8   4      168.08      154.91      5.19 o 
   1  -8   4        1.45        6.98      4.63 o 
   2  -8   4        0.85        0.00      6.19 o 
   3  -8   4        0.12        0.00      7.02 o 
  -9  -7   4       10.28       12.56      7.49 o 
  -8  -7   4       86.78       98.52      6.48 o 
  -7  -7   4        8.43        9.03      4.34 o 
  -6  -7   4       11.58       16.65      3.60 o 
  -5  -7   4        6.21        7.60      3.05 o 
  -4  -7   4       16.16       14.98      2.65 o 
  -3  -7   4       11.05       16.01      2.89 o 
  -2  -7   4      397.33      338.28     12.10 o 
  -1  -7   4        9.45        7.22      2.76 o 
   0  -7   4      113.92       94.10      3.51 o 
   1  -7   4      448.40      403.97      6.89 o 
   2  -7   4      140.08      159.86      5.42 o 
   3  -7   4       34.19       45.11      7.34 o 
   4  -7   4      204.60      182.84     12.77 o 
  -9  -6   4       20.05       21.32      8.25 o 
  -8  -6   4       22.72       34.01      4.87 o 
  -7  -6   4      340.44      320.59      7.98 o 
  -6  -6   4      460.13      439.62      7.98 o 
  -5  -6   4      144.47      119.35      4.35 o 
  -4  -6   4       36.31       38.04      2.71 o 
  -3  -6   4        3.10        4.11      2.18 o 
  -2  -6   4       11.68       19.18      3.10 o 
  -1  -6   4      138.12      134.31      4.87 o 
   0  -6   4        4.03        4.64      2.09 o 
   1  -6   4        8.09        6.29      2.44 o 
   2  -6   4       40.00       58.24      3.02 o 
   3  -6   4       75.51       73.36      3.70 o 
   4  -6   4       37.19       57.41      6.34 o 
   5  -6   4       19.27       16.73      6.71 o 
  -9  -5   4       70.15       90.83      9.85 o 
  -8  -5   4      178.50      192.79     10.55 o 
  -7  -5   4      453.43      451.76     10.32 o 
  -6  -5   4       79.53       89.66      3.90 o 
  -5  -5   4        3.03        2.38      2.05 o 
  -4  -5   4      463.40      521.96      7.22 o 
  -3  -5   4       81.76       59.39      2.47 o 
  -2  -5   4      194.90      243.33      4.67 o 
  -1  -5   4      184.11      182.15      4.24 o 
   0  -5   4      170.62      164.32      3.40 o 
   1  -5   4      221.07      210.37      4.88 o 
   2  -5   4      234.31      279.15      5.40 o 
   3  -5   4      140.22      146.99      4.55 o 
   4  -5   4       20.88       38.55      3.41 o 
   5  -5   4        0.66        2.06      3.88 o 
   6  -5   4        1.79        0.44      6.04 o 
  -9  -4   4      392.06      404.42     14.90 o 
  -8  -4   4      111.61      127.69      8.10 o 
  -7  -4   4       59.93       62.23      4.04 o 
  -6  -4   4      143.48      154.53      4.57 o 
  -5  -4   4       21.81       37.35      2.50 o 
  -4  -4   4        0.35        5.64      1.62 o 
  -3  -4   4      726.38      709.87      7.57 o 
  -2  -4   4      597.99      590.46      6.76 o 
  -1  -4   4        3.84        6.84      1.50 o 
   0  -4   4      905.15      929.19      9.27 o 
   1  -4   4      193.55      203.84      4.27 o 
   2  -4   4      210.91      190.65      3.86 o 
   3  -4   4        0.94        3.51      2.17 o 
   4  -4   4        6.04        7.03      3.68 o 
   5  -4   4     1122.65     1195.00     16.54 o 
   6  -4   4      116.79      112.91      6.26 o 
   7  -4   4        9.02        0.00      8.81 o 
  -9  -3   4      103.89       98.52      8.97 o 
  -8  -3   4      226.04      259.67     12.67 o 
  -7  -3   4       52.40       57.17      5.54 o 
  -6  -3   4       67.84       74.25      3.00 o 
  -5  -3   4      111.22       96.85      2.89 o 
  -4  -3   4       11.94       12.81      1.51 o 
  -3  -3   4      950.36      971.38      9.46 o 
  -2  -3   4     2186.70     2064.70     18.99 o 
  -1  -3   4     1037.71     1263.91     13.12 o 
   0  -3   4     1069.39     1065.78     10.36 o 
   1  -3   4     1033.18     1182.83     11.78 o 
   2  -3   4      660.61      662.00      6.67 o 
   3  -3   4       87.98      102.47      2.93 o 
   4  -3   4       52.72       43.89      2.92 o 
   5  -3   4      109.76       80.91      3.87 o 
   6  -3   4       94.85      104.21      5.19 o 
   7  -3   4      245.12      179.56      7.32 o 
   8  -3   4        1.83       19.20     10.89 o 
  -9  -2   4       67.70       74.90     10.13 o 
  -8  -2   4      407.82      440.32     15.41 o 
  -7  -2   4      191.28      177.16      9.44 o 
  -6  -2   4      129.03       91.74      5.61 o 
  -5  -2   4      179.98      222.36      5.73 o 
  -4  -2   4     1257.55     1359.96     13.58 o 
  -3  -2   4     2855.72     3300.67     29.40 o 
  -2  -2   4      274.51      315.73      3.68 o 
  -1  -2   4      771.31      582.41      5.44 o 
   0  -2   4      938.39      833.04      7.36 o 
   1  -2   4      220.62      224.49      3.06 o 
   2  -2   4      696.21      701.03      6.73 o 
   3  -2   4       22.91       29.09      1.69 o 
   4  -2   4        7.13       12.89      1.71 o 
   5  -2   4      251.17      271.27      5.72 o 
   6  -2   4        6.41       11.86      3.02 o 
   7  -2   4       21.66       27.40      4.58 o 
   8  -2   4       14.98       10.38     10.69 o 
  -9  -1   4       12.80       19.71      8.91 o 
  -8  -1   4        3.17        4.30      5.98 o 
  -7  -1   4      291.29      262.58     10.58 o 
  -6  -1   4     1086.69     1047.79     18.36 o 
  -5  -1   4      207.12      231.34      4.96 o 
  -4  -1   4      143.04      129.13      2.72 o 
  -3  -1   4     1525.90     1418.53     13.81 o 
  -2  -1   4      808.59      733.90      6.58 o 
  -1  -1   4      735.18      876.20      7.77 o 
   0  -1   4     9489.70     9716.01     78.37 o 
   1  -1   4       33.89       43.53      1.23 o 
   2  -1   4      130.72      105.71      1.99 o 
   3  -1   4        0.90        1.05      1.22 o 
   4  -1   4       23.61       18.89      1.87 o 
   5  -1   4      103.99       98.34      3.62 o 
   6  -1   4        8.07        8.96      2.60 o 
   7  -1   4        5.77        9.67      3.45 o 
   8  -1   4       41.65       37.58      7.09 o 
   9  -1   4        1.72       12.38      8.64 o 
  -9   0   4        0.29        0.00      7.72 o 
  -8   0   4       44.31       65.95      8.61 o 
  -7   0   4       23.87       21.99      5.05 o 
  -6   0   4       14.46       16.05      3.43 o 
  -5   0   4      387.23      410.48      7.61 o 
  -4   0   4     2078.61     2121.08     20.25 o 
  -3   0   4     3261.84     3656.22     30.60 o 
  -2   0   4     2838.98     2767.09     23.91 o 
  -1   0   4      996.29      699.84      6.76 o 
   0   0   4        9.66        2.86      0.44 o 
   1   0   4     2697.18     2554.17     20.31 o 
   2   0   4     8121.36     9067.82     67.21 o 
   3   0   4       10.44        6.72      1.20 o 
   4   0   4       97.11       99.14      2.64 o 
   5   0   4       22.96       21.40      2.06 o 
   6   0   4       56.82       38.61      2.73 o 
   7   0   4      197.54      184.49      7.49 o 
   8   0   4        0.03        2.24      4.42 o 
   9   0   4       27.53        8.98      9.03 o 
  -9   1   4        5.91        0.00      8.55 o 
  -8   1   4      183.83      146.65      9.19 o 
  -7   1   4      195.64      200.04     13.38 o 
  -6   1   4       42.10       66.56      4.53 o 
  -5   1   4        3.07        0.00      1.58 o 
  -4   1   4       34.33       65.62      2.14 o 
  -3   1   4        6.61       14.36      1.03 o 
  -2   1   4     2639.53     2856.04     22.86 o 
  -1   1   4      167.54      122.31      1.79 o 
   0   1   4       63.71       13.47      0.68 o 
   1   1   4      126.53      178.09      2.27 o 
   2   1   4    44336.74    47047.16    380.25 o 
   3   1   4     1667.25     1629.54     16.26 o 
   4   1   4      928.91      944.56      8.36 o 
   5   1   4       94.06       71.15      2.72 o 
   6   1   4        5.20        5.90      1.88 o 
   7   1   4        2.26        6.84      2.81 o 
   8   1   4       20.09       34.60      4.21 o 
   9   1   4      116.56      125.57     10.60 o 
  -8   2   4       95.02       83.18      8.31 o 
  -7   2   4       16.27        5.74      4.66 o 
  -6   2   4       68.46       66.99      3.62 o 
  -5   2   4       13.34        8.14      1.91 o 
  -4   2   4      691.15      642.34      7.53 o 
  -3   2   4       89.05      110.98      2.42 o 
  -2   2   4       72.71       55.94      1.69 o 
  -1   2   4      867.86      841.00      7.73 o 
   0   2   4     3566.49     3750.87     34.33 o 
   1   2   4        0.08       16.29      0.78 o 
   2   2   4    21675.88    22814.65    205.18 o 
   3   2   4     1029.55      856.86      8.60 o 
   4   2   4        1.81        2.64      1.01 o 
   5   2   4      578.41      622.81      6.52 o 
   6   2   4      276.04      228.35      4.42 o 
   7   2   4       57.16       35.93      2.36 o 
   8   2   4       65.36       48.07      3.47 o 
   9   2   4      112.74       90.60      7.58 o 
  10   2   4        1.55        0.00      8.84 o 
  -8   3   4       85.05       92.79     11.73 o 
  -7   3   4      103.88      104.70      7.57 o 
  -6   3   4        2.62        1.89      2.93 o 
  -5   3   4      209.32      256.81      5.80 o 
  -4   3   4       41.27       33.32      2.30 o 
  -3   3   4      216.19      187.96      4.18 o 
  -2   3   4       98.95       82.51      1.97 o 
  -1   3   4       45.97      113.61      2.05 o 
   0   3   4      356.44      313.07      3.41 o 
   1   3   4      121.31       90.11      1.80 o 
   2   3   4      746.42      887.08      8.24 o 
   3   3   4      312.21      362.16      4.84 o 
   4   3   4      445.65      579.21      6.23 o 
   5   3   4       80.46       65.48      2.44 o 
   6   3   4      280.66      325.72      5.52 o 
   7   3   4      108.00      106.56      3.87 o 
   8   3   4       27.40       13.55      2.75 o 
   9   3   4        3.49        0.00      6.45 o 
  10   3   4        3.57        3.15      7.15 o 
  -7   4   4       79.12       98.43     11.12 o 
  -6   4   4      160.69      186.02     11.11 o 
  -5   4   4       87.98       91.29      3.51 o 
  -4   4   4        2.40        0.00      2.24 o 
  -3   4   4       83.12       79.01      3.87 o 
  -2   4   4      955.64     1014.51     13.26 o 
  -1   4   4      413.34      482.38      5.77 o 
   0   4   4        3.34        6.17      0.82 o 
   1   4   4      304.54      205.12      3.19 o 
   2   4   4       40.51       18.08      1.29 o 
   3   4   4     2075.38     2087.31     20.73 o 
   4   4   4      163.26      144.65      3.50 o 
   5   4   4       10.23       24.43      2.17 o 
   6   4   4      139.47      130.75      3.77 o 
   7   4   4        2.47        2.17      2.48 o 
   8   4   4        0.23        0.00      2.94 o 
   9   4   4       29.32       27.18      6.13 o 
  10   4   4        1.16        0.00      8.80 o 
  -6   5   4        6.80       13.91      5.15 o 
  -5   5   4        1.45        2.50      4.58 o 
  -4   5   4       26.52       14.62      3.52 o 
  -3   5   4       12.72       12.20      2.81 o 
  -2   5   4       62.78       51.86      3.48 o 
  -1   5   4       41.61       37.63      2.19 o 
   0   5   4      324.47      302.35      3.94 o 
   1   5   4      154.25      107.81      2.53 o 
   2   5   4       87.76       61.72      2.13 o 
   3   5   4      145.22      132.76      2.76 o 
   4   5   4      701.29      659.39      6.88 o 
   5   5   4      417.32      443.21      7.95 o 
   6   5   4      119.28       87.44      3.31 o 
   7   5   4       89.52       69.68      3.59 o 
   8   5   4        9.74       13.78      3.73 o 
   9   5   4        1.36        0.85      5.80 o 
  10   5   4       21.52       16.53     12.73 o 
  -6   6   4       39.89       45.47      9.84 o 
  -5   6   4      106.01      104.65      7.37 o 
  -4   6   4      128.98      140.01     11.64 o 
  -3   6   4      109.66       85.53      5.65 o 
  -2   6   4      109.99      123.03      6.09 o 
  -1   6   4        0.33        0.00      2.93 o 
   0   6   4      392.78      388.29      6.38 o 
   1   6   4        0.01        1.24      1.41 o 
   2   6   4       19.09       26.03      1.97 o 
   3   6   4      124.36      109.13      2.99 o 
   4   6   4        0.50        5.43      1.75 o 
   5   6   4        0.30        3.41      1.49 o 
   6   6   4        1.78        4.91      1.97 o 
   7   6   4       45.31       46.04      3.63 o 
   8   6   4       12.67       18.18      4.03 o 
   9   6   4        9.05        8.71      9.06 o 
  10   6   4       48.41       34.86     10.11 o 
  -5   7   4        2.54        7.70      6.34 o 
  -4   7   4       55.50       68.24      6.59 o 
  -3   7   4      152.40      172.37      9.73 o 
  -2   7   4        2.84        0.00      3.83 o 
  -1   7   4      600.50      665.45     13.50 o 
   0   7   4      694.35      651.10      7.79 o 
   1   7   4      945.48      958.06     11.10 o 
   2   7   4       19.84       19.95      2.14 o 
   3   7   4        1.42        3.93      1.94 o 
   4   7   4      741.18      789.03     10.59 o 
   5   7   4       50.40       62.31      3.20 o 
   6   7   4       37.71       39.10      2.49 o 
   7   7   4      227.13      225.78      8.88 o 
   8   7   4        7.09       18.55      5.37 o 
   9   7   4       35.58       14.38      8.77 o 
  -4   8   4       19.88        0.00      8.33 o 
  -3   8   4        0.78        0.00      8.84 o 
  -2   8   4       97.33      102.50      7.46 o 
  -1   8   4      735.40      624.97     13.69 o 
   0   8   4        0.50        7.38      3.68 o 
   1   8   4      367.58      380.95      7.17 o 
   2   8   4      233.15      216.47      5.01 o 
   3   8   4      997.08     1010.58     16.76 o 
   4   8   4       56.86       54.89      4.03 o 
   5   8   4        6.97       10.12      2.90 o 
   6   8   4      133.03      118.48      5.95 o 
   7   8   4       62.83       72.84      6.88 o 
   8   8   4        2.74        7.10      6.66 o 
   9   8   4        0.05        6.32      9.58 o 
  -3   9   4       33.07       43.86      7.58 o 
  -2   9   4      102.61      106.50      7.92 o 
  -1   9   4       77.36       53.67      6.11 o 
   0   9   4       68.87       77.69      5.88 o 
   1   9   4       16.77        7.01      3.90 o 
   2   9   4      126.45      114.56      4.96 o 
   3   9   4      219.56      199.23      8.03 o 
   4   9   4      242.77      249.23      6.96 o 
   5   9   4      174.93      172.47      6.46 o 
   6   9   4       21.26       18.82      4.94 o 
   7   9   4       63.96       56.56      6.54 o 
   8   9   4       19.44        8.56      6.49 o 
   9   9   4       28.25       21.89      9.71 o 
  -1  10   4        0.31        9.99      7.88 o 
   0  10   4       16.44       11.62      5.82 o 
   1  10   4       17.53       39.67      6.18 o 
   2  10   4       76.99       86.02      5.33 o 
   3  10   4        2.41        4.51      4.05 o 
   4  10   4       13.95        9.79      5.37 o 
   5  10   4       10.49       11.20      4.58 o 
   6  10   4       59.90       59.04      7.31 o 
   7  10   4       35.67       23.87      6.66 o 
   8  10   4       15.32       24.63      7.37 o 
   1  11   4       45.48       46.01      6.76 o 
   2  11   4        5.87        4.59      6.16 o 
   3  11   4        5.40        6.32      4.77 o 
   4  11   4       41.33       31.00      5.37 o 
   5  11   4       35.88       39.48      6.12 o 
   6  11   4        2.13        6.55      6.35 o 
   7  11   4        0.05        0.00      8.66 o 
  -6 -10   5       51.02       71.55      8.60 o 
  -5 -10   5       10.04       13.82      8.08 o 
  -4 -10   5        0.09        0.00      7.66 o 
  -3 -10   5       97.58       90.27      7.98 o 
  -2 -10   5       60.87       58.98      6.96 o 
  -1 -10   5       56.82       60.84      8.45 o 
   0 -10   5        5.83        0.00      7.96 o 
  -7  -9   5       22.73       17.41      7.74 o 
  -6  -9   5        0.98       10.99      7.73 o 
  -5  -9   5        0.42        0.00      5.74 o 
  -4  -9   5       16.84       13.32      5.52 o 
  -3  -9   5        4.81        6.43      5.30 o 
  -2  -9   5       43.54       33.43      6.11 o 
  -1  -9   5       55.82       48.80      6.37 o 
   0  -9   5       55.21       38.66      5.69 o 
   1  -9   5        0.08        6.70     10.64 o 
   2  -9   5        0.11        0.00      8.86 o 
  -8  -8   5        0.08        0.00      6.10 o 
  -7  -8   5        0.05        0.00      5.00 o 
  -6  -8   5        5.26        0.63      4.32 o 
  -5  -8   5      277.53      274.01      9.03 o 
  -4  -8   5       11.75       26.15      4.92 o 
  -3  -8   5        8.99        4.30      4.50 o 
  -2  -8   5       42.42       41.40      5.28 o 
  -1  -8   5        9.05        0.00      4.36 o 
   0  -8   5      462.55      363.82     23.08 o 
   1  -8   5       11.64       18.49      4.76 o 
   2  -8   5       19.80       17.84     17.12 o 
   3  -8   5       18.29        2.21      7.91 o 
  -9  -7   5        5.50        0.00      7.83 o 
  -8  -7   5       53.11       57.25      7.50 o 
  -7  -7   5       38.00       37.29      4.84 o 
  -6  -7   5       39.91       29.50      4.23 o 
  -5  -7   5      312.18      308.61      7.36 o 
  -4  -7   5        0.01        9.10      2.39 o 
  -3  -7   5      813.15      805.85     15.61 o 
  -2  -7   5       25.89       30.98      4.72 o 
  -1  -7   5      112.74      126.18      9.88 o 
   0  -7   5        0.01        0.00      2.06 o 
   1  -7   5        5.84       12.84      2.37 o 
   2  -7   5      160.45      154.51     15.82 o 
   3  -7   5      106.84      161.65     16.93 o 
   4  -7   5       18.09       12.75      7.13 o 
  -9  -6   5        5.67        3.18      6.76 o 
  -8  -6   5       44.09       38.29      6.08 o 
  -7  -6   5      187.80      205.62      7.00 o 
  -6  -6   5      896.60      975.48     14.90 o 
  -5  -6   5     1214.22     1234.88     16.46 o 
  -4  -6   5      607.57      626.31      9.70 o 
  -3  -6   5      143.08      168.53      4.75 o 
  -2  -6   5      105.95      104.57      5.45 o 
  -1  -6   5       15.24        9.02      2.54 o 
   0  -6   5      136.62      108.36      3.21 o 
   1  -6   5       32.60       39.94      2.51 o 
   2  -6   5       34.21       39.37      3.48 o 
   3  -6   5       94.41       92.70      4.40 o 
   4  -6   5       36.02       30.09      4.68 o 
   5  -6   5      119.75      117.16     19.52 o 
  -9  -5   5       33.55       26.42      7.73 o 
  -8  -5   5      184.79      150.66      8.99 o 
  -7  -5   5      110.67      103.58      5.14 o 
  -6  -5   5      203.97      209.59      5.19 o 
  -5  -5   5      170.61      175.34      4.48 o 
  -4  -5   5       19.94       18.15      2.10 o 
  -3  -5   5      144.33      171.61      3.28 o 
  -2  -5   5      932.27      852.53     12.58 o 
  -1  -5   5      128.82      124.68      6.13 o 
   0  -5   5      820.17      870.84     16.88 o 
   1  -5   5       98.90      117.16      3.40 o 
   2  -5   5      123.55      131.91      4.43 o 
   3  -5   5       16.87       15.44      2.95 o 
   4  -5   5      211.32      227.05      6.49 o 
   5  -5   5       31.23       32.45      4.58 o 
   6  -5   5        1.17        7.53      6.32 o 
  -9  -4   5      210.91      217.16     12.91 o 
  -8  -4   5       24.01       37.59      6.42 o 
  -7  -4   5      613.99      579.78     10.61 o 
  -6  -4   5      813.18      785.26     11.55 o 
  -5  -4   5       62.96       61.63      2.62 o 
  -4  -4   5       53.55       40.36      2.20 o 
  -3  -4   5        1.58        1.07      1.30 o 
  -2  -4   5      815.10      938.59     10.73 o 
  -1  -4   5     3277.66     3411.82     32.91 o 
   0  -4   5      133.48      134.55      3.41 o 
   1  -4   5       15.98       27.97      1.88 o 
   2  -4   5       79.66       80.27      5.16 o 
   3  -4   5      188.37      145.96      6.31 o 
   4  -4   5      112.35       63.77      3.80 o 
   5  -4   5     1011.89     1054.75     15.45 o 
   6  -4   5        4.66        0.00      4.26 o 
   7  -4   5        0.03        4.35      7.09 o 
  -9  -3   5       15.23       29.07     12.52 o 
  -8  -3   5       52.26       53.09      7.77 o 
  -7  -3   5        6.40        0.00      4.39 o 
  -6  -3   5       69.04       76.41      5.91 o 
  -5  -3   5      638.81      587.64      8.17 o 
  -4  -3   5       46.35       38.11      1.83 o 
  -3  -3   5     2798.00     2844.51     24.55 o 
  -2  -3   5      709.71      839.83      8.29 o 
  -1  -3   5       79.36       83.13      2.34 o 
   0  -3   5     3089.88     3445.21     42.13 o 
   1  -3   5      143.41      120.83      2.73 o 
   2  -3   5     1263.23     1348.64     11.87 o 
   3  -3   5       36.40       24.17      2.29 o 
   4  -3   5       99.06      100.31      3.78 o 
   5  -3   5      625.62      703.58     10.84 o 
   6  -3   5       33.22       21.43      4.17 o 
   7  -3   5       20.72       25.74      5.47 o 
  -9  -2   5        5.06        6.97     11.66 o 
  -8  -2   5      651.32      640.54     16.03 o 
  -7  -2   5       11.69        7.18      4.36 o 
  -6  -2   5       37.16       51.36      4.88 o 
  -5  -2   5       27.14       36.63      2.01 o 
  -4  -2   5       81.59       90.05      2.66 o 
  -3  -2   5        1.49        3.25      1.06 o 
  -2  -2   5     1860.63     2276.10     20.72 o 
  -1  -2   5       28.50       19.44      0.97 o 
   0  -2   5        2.61        1.94      0.64 o 
   1  -2   5        0.20        4.23      0.95 o 
   2  -2   5      962.58     1035.34     10.11 o 
   3  -2   5       19.41       15.80      1.76 o 
   4  -2   5      138.14      135.36      3.41 o 
   5  -2   5       54.07       69.14      3.19 o 
   6  -2   5      135.05      150.82      5.27 o 
   7  -2   5       13.78       18.16      4.37 o 
   8  -2   5       32.35       41.82      6.68 o 
  -9  -1   5        2.10        1.41      7.79 o 
  -8  -1   5        1.51        9.35      5.79 o 
  -7  -1   5      286.98      302.16     10.35 o 
  -6  -1   5      171.76      183.52      7.49 o 
  -5  -1   5       38.38       41.31      2.72 o 
  -4  -1   5       61.80       75.85      2.41 o 
  -3  -1   5     1347.33     1478.04     14.89 o 
  -2  -1   5      115.87      170.78      2.45 o 
  -1  -1   5       27.80       16.13      0.77 o 
   0  -1   5      928.67      976.11      8.44 o 
   1  -1   5        5.36        1.44      0.70 o 
   2  -1   5       38.30       60.79      1.79 o 
   3  -1   5      263.14      209.02      3.44 o 
   4  -1   5       78.78       80.12      2.66 o 
   5  -1   5       24.66       23.68      2.46 o 
   6  -1   5        8.72        0.10      3.98 o 
   7  -1   5        8.36        0.00      3.73 o 
   8  -1   5       58.19       75.35      6.15 o 
  -9   0   5       49.49       79.37     11.30 o 
  -8   0   5        6.60        3.95      6.08 o 
  -7   0   5        5.40        0.00      4.54 o 
  -6   0   5        0.13        1.22      3.67 o 
  -5   0   5      135.13      144.11      5.28 o 
  -4   0   5        8.94       20.62      1.18 o 
  -3   0   5     1152.09     1272.73     11.68 o 
  -2   0   5       12.89       12.95      1.08 o 
  -1   0   5     2068.04     2220.35     18.72 o 
   0   0   5     4035.86     4484.85     38.58 o 
   1   0   5     2935.82     3058.51     25.50 o 
   2   0   5     1170.40     1256.39     10.48 o 
   3   0   5       97.34      154.12      2.85 o 
   4   0   5      765.67      864.29      9.63 o 
   5   0   5       16.82       23.44      2.30 o 
   6   0   5        0.18        3.06      2.43 o 
   7   0   5       28.08       30.26      6.16 o 
   8   0   5        4.71        1.78      6.10 o 
   9   0   5       28.69       13.08     10.13 o 
  -8   1   5        3.36        0.82      6.55 o 
  -7   1   5       58.67       52.70      6.18 o 
  -6   1   5      111.21       89.74      5.45 o 
  -5   1   5      177.70      153.99      3.56 o 
  -4   1   5       84.86       88.91      2.63 o 
  -3   1   5      474.65      567.13      6.50 o 
  -2   1   5      214.10      224.15      3.05 o 
  -1   1   5       13.20       18.55      0.87 o 
   0   1   5        2.04       48.14      0.96 o 
   1   1   5        5.98       16.23      0.91 o 
   2   1   5     4627.68     4642.93     38.46 o 
   3   1   5     1577.37     1662.95     14.25 o 
   4   1   5      285.23      296.86      4.03 o 
   5   1   5       31.05       16.84      2.03 o 
   6   1   5        0.49        0.86      2.48 o 
   7   1   5       43.11       46.15      4.15 o 
   8   1   5        0.78        0.18      6.14 o 
   9   1   5       15.17       13.73     10.41 o 
  -8   2   5       88.61       99.23      9.15 o 
  -7   2   5      373.38      396.12     12.31 o 
  -6   2   5        1.71        0.00      2.54 o 
  -5   2   5        1.74        2.84      1.89 o 
  -4   2   5      184.67      194.81      4.03 o 
  -3   2   5      105.02      122.71      2.50 o 
  -2   2   5      422.56      340.96      4.08 o 
  -1   2   5      149.49      111.38      2.05 o 
   0   2   5       57.95       58.49      1.35 o 
   1   2   5     1455.18     1357.59     11.82 o 
   2   2   5    23075.41    23773.22    191.44 o 
   3   2   5      932.07      825.12      7.75 o 
   4   2   5        7.98       25.55      2.02 o 
   5   2   5       13.87       15.52      1.64 o 
   6   2   5      261.28      256.02      5.61 o 
   7   2   5      307.77      303.72      6.39 o 
   8   2   5        0.74        2.30      3.21 o 
   9   2   5       16.82        0.69      5.91 o 
  -8   3   5       12.59        0.00      9.31 o 
  -7   3   5        1.82        0.19      6.18 o 
  -6   3   5      787.15      746.12     13.45 o 
  -5   3   5       10.10       11.85      2.87 o 
  -4   3   5        0.20        6.25      2.18 o 
  -3   3   5      320.26      271.68      4.72 o 
  -2   3   5     1776.04     2020.78     21.20 o 
  -1   3   5    13181.02    15326.92    125.12 o 
   0   3   5      345.64      350.82      4.45 o 
   1   3   5      189.57      206.19      2.81 o 
   2   3   5      423.71      300.61      3.71 o 
   3   3   5       18.44        8.66      1.41 o 
   4   3   5     1294.38     1454.28     16.59 o 
   5   3   5      295.90      279.66      4.99 o 
   6   3   5        2.85       10.71      1.93 o 
   7   3   5      126.34      158.19      4.90 o 
   8   3   5       82.21       62.53      3.75 o 
   9   3   5        3.26        8.69      5.79 o 
  10   3   5       23.22        7.70     11.93 o 
  -7   4   5        0.03        4.87      8.57 o 
  -6   4   5       29.80       32.48      4.92 o 
  -5   4   5       70.44       81.77      3.53 o 
  -4   4   5        7.41       11.97      2.79 o 
  -3   4   5       29.36       26.62      1.62 o 
  -2   4   5      128.04      142.59      2.70 o 
  -1   4   5      295.70      259.02      3.85 o 
   0   4   5     1319.66     1454.10     13.73 o 
   1   4   5      542.63      567.81      6.33 o 
   2   4   5     1625.00     1934.62     17.83 o 
   3   4   5      228.04      233.25      4.13 o 
   4   4   5      506.78      472.09      6.39 o 
   5   4   5       43.00       42.47      2.57 o 
   6   4   5      495.19      530.10      7.51 o 
   7   4   5       44.39       40.64      2.67 o 
   8   4   5       27.41       30.30      3.22 o 
   9   4   5        0.06        1.54      5.81 o 
  10   4   5        0.91        2.46     10.67 o 
  -6   5   5        7.34        8.49      5.17 o 
  -5   5   5        1.68        2.10      4.13 o 
  -4   5   5       16.10       24.37      3.75 o 
  -3   5   5        0.48        0.00      2.74 o 
  -2   5   5      173.75      197.22      5.78 o 
  -1   5   5       11.18        8.40      1.70 o 
   0   5   5      521.75      544.30      6.51 o 
   1   5   5      214.78      148.27      2.94 o 
   2   5   5       57.97       95.28      2.52 o 
   3   5   5       87.39       89.54      2.58 o 
   4   5   5       17.41       19.22      2.04 o 
   5   5   5        0.69        8.07      2.38 o 
   6   5   5      262.02      254.53      6.74 o 
   7   5   5      375.66      378.92      8.88 o 
   8   5   5       90.89       82.30      4.27 o 
   9   5   5        5.80        5.99      8.34 o 
  10   5   5        7.07        7.87     10.36 o 
  -6   6   5        2.31        0.00      7.79 o 
  -5   6   5       39.03       45.89      5.96 o 
  -4   6   5      164.80      188.33      9.75 o 
  -3   6   5      131.90      121.85      7.14 o 
  -2   6   5      526.20      482.90     10.84 o 
  -1   6   5       67.34       67.95      4.29 o 
   0   6   5      116.54      106.05      2.76 o 
   1   6   5       30.04       38.81      1.96 o 
   2   6   5      332.76      335.13      5.34 o 
   3   6   5      256.37      289.96      4.90 o 
   4   6   5        4.70        6.74      1.47 o 
   5   6   5       73.92       88.41      4.43 o 
   6   6   5       98.05      101.96      5.17 o 
   7   6   5      283.97      266.95     10.71 o 
   8   6   5      167.00      167.30      9.14 o 
   9   6   5       20.69       22.75     11.86 o 
  10   6   5       10.72        6.62     15.44 o 
  -5   7   5        1.96        3.83      6.17 o 
  -4   7   5        5.87        8.35      5.58 o 
  -3   7   5        1.73        8.75      7.68 o 
  -2   7   5      116.83      168.55      7.83 o 
  -1   7   5      211.12      237.02      7.67 o 
   0   7   5      254.96      275.47      5.07 o 
   1   7   5      763.68      717.01     12.20 o 
   2   7   5       63.97       58.97      2.81 o 
   3   7   5        0.90        2.16      2.09 o 
   4   7   5      949.89     1018.59     13.59 o 
   5   7   5        1.29       12.79      1.93 o 
   6   7   5       33.96       45.11      4.78 o 
   7   7   5        1.87        1.42      4.44 o 
   8   7   5        0.31        3.08      5.70 o 
   9   7   5      219.15      240.81     13.60 o 
  -4   8   5        6.80       26.84      6.79 o 
  -3   8   5        6.01        2.96     12.67 o 
  -2   8   5      215.74      166.51      8.45 o 
  -1   8   5      812.51      849.50     16.63 o 
   0   8   5      107.46      145.65      6.99 o 
   1   8   5      147.86      123.35      4.51 o 
   2   8   5       30.10       40.63      2.90 o 
   3   8   5      168.35      159.44      5.54 o 
   4   8   5      178.98      183.12     10.15 o 
   5   8   5       48.98       54.10      3.53 o 
   6   8   5        3.11        1.55      4.29 o 
   7   8   5        0.25        0.82      6.70 o 
   8   8   5       44.23       31.80      6.34 o 
   9   8   5        0.17        0.00      7.90 o 
  -3   9   5        3.46       12.52      6.99 o 
  -2   9   5        2.51        0.47      7.59 o 
  -1   9   5       89.98       91.33      6.82 o 
   0   9   5      164.74      179.82      8.58 o 
   1   9   5      530.53      606.59     13.05 o 
   2   9   5      106.26      107.27      4.71 o 
   3   9   5      311.06      294.31      6.82 o 
   4   9   5      287.51      327.58      8.49 o 
   5   9   5      195.73      192.90      8.88 o 
   6   9   5        3.04        0.94      5.87 o 
   7   9   5        8.59        0.00      5.52 o 
   8   9   5        0.78        0.44      6.65 o 
   9   9   5       37.07       41.57      8.29 o 
  -1  10   5        9.09        0.00      7.90 o 
   0  10   5        9.08        2.31      5.48 o 
   1  10   5       83.83       93.48      6.71 o 
   2  10   5       41.00       48.95      4.68 o 
   3  10   5      109.85      136.69      6.65 o 
   4  10   5      270.35      261.59      8.35 o 
   5  10   5        4.57        0.00      4.68 o 
   6  10   5        8.21        0.00      6.06 o 
   7  10   5       24.56       12.71      7.53 o 
   8  10   5        0.59        7.19      7.22 o 
   1  11   5       20.71       21.78      6.17 o 
   2  11   5        7.90       14.27      5.77 o 
   3  11   5       15.07       10.20      4.93 o 
   4  11   5        1.02        0.00      4.78 o 
   5  11   5       31.11       36.41      6.03 o 
   6  11   5       23.96       28.54      8.88 o 
   7  11   5        6.36        2.72      7.23 o 
  -5 -10   6       57.83       79.56     10.96 o 
  -4 -10   6       61.61       86.40     13.98 o 
  -3 -10   6       12.05       29.58      6.99 o 
  -2 -10   6       50.89       57.40      7.31 o 
  -1 -10   6        3.23        0.00      7.30 o 
  -7  -9   6       26.08       21.47     11.03 o 
  -6  -9   6       52.67       46.72      8.43 o 
  -5  -9   6       71.51       45.67      7.57 o 
  -4  -9   6      174.80      139.30     14.25 o 
  -3  -9   6       35.17       26.40      6.17 o 
  -2  -9   6       16.73       18.68      5.75 o 
  -1  -9   6      127.73      125.50      7.73 o 
   0  -9   6       81.91       61.12      6.78 o 
   1  -9   6        4.36       15.70      8.16 o 
  -8  -8   6        2.97        0.00     11.08 o 
  -7  -8   6        0.34        9.21      6.03 o 
  -6  -8   6       66.92       57.31      6.73 o 
  -5  -8   6      182.69      190.92     11.81 o 
  -4  -8   6        6.05        2.24      4.77 o 
  -3  -8   6       59.79       65.93      6.66 o 
  -2  -8   6       17.99       10.19      5.33 o 
  -1  -8   6        9.33        4.39      4.76 o 
   0  -8   6      135.48      126.39      7.01 o 
   1  -8   6       67.73       77.64      6.15 o 
   2  -8   6      106.48      102.74     10.24 o 
   3  -8   6      174.39      184.69     16.79 o 
  -8  -7   6      100.27      102.15      8.97 o 
  -7  -7   6       68.53       73.92      5.78 o 
  -6  -7   6       70.88       66.91      5.20 o 
  -5  -7   6      438.64      460.05      8.82 o 
  -4  -7   6        1.20        0.40      1.85 o 
  -3  -7   6      984.09     1050.72     19.08 o 
  -2  -7   6       48.01       46.85      4.85 o 
  -1  -7   6       16.38       13.59      4.72 o 
   0  -7   6      202.48      167.96      6.59 o 
   1  -7   6        4.01        8.04      2.49 o 
   2  -7   6       22.42       31.86      4.30 o 
   3  -7   6       70.82       62.53      7.25 o 
   4  -7   6      137.71      140.30     10.02 o 
  -9  -6   6        1.01        0.00     10.80 o 
  -8  -6   6      108.10      114.59      7.62 o 
  -7  -6   6       16.31       21.51      4.21 o 
  -6  -6   6       51.40       44.95      3.63 o 
  -5  -6   6      276.16      288.65      6.80 o 
  -4  -6   6      679.54      751.87     10.74 o 
  -3  -6   6     1174.19     1258.29     20.77 o 
  -2  -6   6      128.86      120.47      6.05 o 
  -1  -6   6      639.06      658.18     11.39 o 
   0  -6   6       13.18       19.06      3.07 o 
   1  -6   6       46.81       59.36      2.85 o 
   2  -6   6      218.25      192.18      5.00 o 
   3  -6   6       31.81       36.63      3.43 o 
   4  -6   6       18.63        7.35      5.01 o 
   5  -6   6       68.78       49.35      7.73 o 
  -9  -5   6        3.07        0.00     10.13 o 
  -8  -5   6       18.56       23.58      6.54 o 
  -7  -5   6       50.57       43.40      4.72 o 
  -6  -5   6      118.00      138.51      5.03 o 
  -5  -5   6      631.62      609.29      8.39 o 
  -4  -5   6      396.37      346.71      5.45 o 
  -3  -5   6      131.88      138.54      3.67 o 
  -2  -5   6       14.00       22.77      3.94 o 
  -1  -5   6       10.65       17.43      2.24 o 
   0  -5   6        0.94        1.58      2.06 o 
   1  -5   6        1.06        3.57      1.68 o 
   2  -5   6      227.81      273.52      5.25 o 
   3  -5   6        0.65        0.25      2.37 o 
   4  -5   6        4.61        7.94      3.37 o 
   5  -5   6        2.50        5.33      4.49 o 
   6  -5   6        3.75        0.00      6.70 o 
  -9  -4   6        5.97        3.74      7.66 o 
  -8  -4   6       15.55       17.46      6.45 o 
  -7  -4   6      643.82      628.45     10.25 o 
  -6  -4   6      578.90      665.60     12.08 o 
  -5  -4   6      367.67      357.80      6.39 o 
  -4  -4   6       12.73        4.44      1.67 o 
  -3  -4   6       11.82       12.45      1.39 o 
  -2  -4   6        4.77       10.82      1.70 o 
  -1  -4   6       10.80       13.96      1.75 o 
   0  -4   6      140.33      117.93      3.24 o 
   1  -4   6     1001.30     1041.66     11.46 o 
   2  -4   6      400.06      421.55      6.42 o 
   3  -4   6      125.69      126.51      4.25 o 
   4  -4   6        4.63        0.00      2.91 o 
   5  -4   6       98.85       92.48      5.16 o 
   6  -4   6        0.54        0.00      5.14 o 
   7  -4   6       36.66       42.07      8.95 o 
  -9  -3   6      121.55      160.54     10.73 o 
  -8  -3   6       17.59       17.10      6.33 o 
  -7  -3   6       24.15       35.87      5.64 o 
  -6  -3   6      111.29      117.98      4.01 o 
  -5  -3   6      154.65      172.80      4.42 o 
  -4  -3   6      878.10      835.07     10.00 o 
  -3  -3   6      152.88      165.82      3.38 o 
  -2  -3   6      528.19      518.11      5.44 o 
  -1  -3   6       30.87       36.99      1.98 o 
   0  -3   6      692.95      596.51      7.12 o 
   1  -3   6        1.42       12.85      1.52 o 
   2  -3   6      510.68      558.06      6.67 o 
   3  -3   6      130.53      172.12      4.14 o 
   4  -3   6        0.19        0.00      2.29 o 
   5  -3   6       20.63       21.54      3.38 o 
   6  -3   6      274.09      313.84     11.96 o 
   7  -3   6       11.44        8.45      5.46 o 
  -9  -2   6        7.04       17.44      7.48 o 
  -8  -2   6      403.62      431.65     13.63 o 
  -7  -2   6      302.93      310.92     10.74 o 
  -6  -2   6       15.76        6.40      3.95 o 
  -5  -2   6       33.22       41.81      2.32 o 
  -4  -2   6      170.66      137.89      3.38 o 
  -3  -2   6      475.02      639.57      6.88 o 
  -2  -2   6      525.55      438.18      4.97 o 
  -1  -2   6      504.91      508.59      5.33 o 
   0  -2   6     1743.64     1764.48     16.33 o 
   1  -2   6        0.20        6.87      1.29 o 
   2  -2   6     1183.46     1321.88     11.92 o 
   3  -2   6       21.95       27.37      1.85 o 
   4  -2   6        1.35        2.37      1.97 o 
   5  -2   6       67.48       72.05      3.39 o 
   6  -2   6        4.67        8.81      3.59 o 
   7  -2   6      690.22      685.99     13.54 o 
   8  -2   6        2.91        1.91      6.64 o 
  -9  -1   6        0.00        9.80      8.07 o 
  -8  -1   6       78.80       62.25      8.78 o 
  -7  -1   6      220.28      259.92      9.96 o 
  -6  -1   6     1005.50     1055.82     18.97 o 
  -5  -1   6      469.18      455.54      7.17 o 
  -4  -1   6        4.40        6.97      1.43 o 
  -3  -1   6     1411.15     1567.65     16.57 o 
  -2  -1   6     2746.16     2840.18     22.94 o 
  -1  -1   6     1375.14     1469.19     14.50 o 
   0  -1   6      135.30       97.95      1.88 o 
   1  -1   6       10.47       10.22      1.08 o 
   2  -1   6        0.16       11.08      1.29 o 
   3  -1   6      243.62      288.22      3.55 o 
   4  -1   6       17.89       10.64      1.65 o 
   5  -1   6      206.87      271.02      6.14 o 
   6  -1   6        0.09        6.40      3.08 o 
   7  -1   6      102.81      124.37      6.32 o 
   8  -1   6       84.87       92.84      6.74 o 
  -9   0   6       16.28       14.06     10.17 o 
  -8   0   6       76.82       76.53      7.71 o 
  -7   0   6        0.36        3.80      5.03 o 
  -6   0   6        0.19        5.05      3.80 o 
  -5   0   6       14.47       13.51      3.07 o 
  -4   0   6       16.62       27.92      1.66 o 
  -3   0   6       80.62      107.42      2.39 o 
  -2   0   6        2.76        3.20      0.96 o 
  -1   0   6       22.53       14.44      1.19 o 
   0   0   6     1101.16      978.29      8.74 o 
   1   0   6      612.96      625.68      6.14 o 
   2   0   6     1259.03     1384.67     12.61 o 
   3   0   6      120.73      115.32      2.73 o 
   4   0   6     6910.53     7140.22     54.25 o 
   5   0   6      326.82      340.73      5.33 o 
   6   0   6       11.82       42.95      3.27 o 
   7   0   6        0.00        1.43      5.07 o 
   8   0   6       18.94       27.48      5.05 o 
   9   0   6        0.77        0.00     10.52 o 
  -8   1   6       68.85       49.31      8.53 o 
  -7   1   6       43.24       12.93      6.22 o 
  -6   1   6      136.61      147.16      6.51 o 
  -5   1   6        0.64        5.40      1.69 o 
  -4   1   6       64.58       41.00      2.03 o 
  -3   1   6      756.42      893.94      9.28 o 
  -2   1   6      234.93      232.28      3.16 o 
  -1   1   6     1728.11     1746.87     15.66 o 
   0   1   6      712.97      736.28      7.62 o 
   1   1   6     3353.47     3621.71     30.03 o 
   2   1   6        3.17        1.24      1.06 o 
   3   1   6       57.24       50.46      1.83 o 
   4   1   6      944.67      866.17      8.35 o 
   5   1   6      247.16      281.53      5.06 o 
   6   1   6       13.10        3.99      2.07 o 
   7   1   6       52.01       44.88      3.47 o 
   8   1   6        1.19        0.18      4.15 o 
   9   1   6       72.94       81.82      8.55 o 
  -8   2   6       42.13       30.35      7.96 o 
  -7   2   6       40.29       39.94      7.63 o 
  -6   2   6      360.07      399.65      7.82 o 
  -5   2   6      174.86      197.80      4.54 o 
  -4   2   6       72.77       68.78      2.81 o 
  -3   2   6      274.05      271.86      5.34 o 
  -2   2   6       78.74       88.01      1.99 o 
  -1   2   6      441.69      381.68      4.44 o 
   0   2   6      169.03      210.76      2.57 o 
   1   2   6      919.62      966.85      8.41 o 
   2   2   6     2516.94     2455.52     25.01 o 
   3   2   6      528.19      534.21      5.82 o 
   4   2   6       82.89       70.48      2.51 o 
   5   2   6       56.40       53.64      2.31 o 
   6   2   6       38.54       23.92      2.62 o 
   7   2   6      502.60      430.21      8.09 o 
   8   2   6        1.08        8.88      4.19 o 
   9   2   6       16.58        7.15      6.17 o 
  -7   3   6       12.12        0.00      7.20 o 
  -6   3   6      106.33       94.59      5.02 o 
  -5   3   6       20.71       23.59      2.56 o 
  -4   3   6       41.93       43.74      2.41 o 
  -3   3   6        1.38        3.45      1.37 o 
  -2   3   6      342.90      344.01      4.35 o 
  -1   3   6      329.32      270.10      3.38 o 
   0   3   6      103.77      138.24      2.33 o 
   1   3   6     1940.80     1530.69     13.52 o 
   2   3   6       25.97       60.31      1.73 o 
   3   3   6      704.69      708.67      8.39 o 
   4   3   6     1623.40     1547.59     14.45 o 
   5   3   6      367.45      355.55      5.28 o 
   6   3   6       28.30       43.06      2.50 o 
   7   3   6        1.84        3.93      2.54 o 
   8   3   6       20.60       26.58      3.38 o 
   9   3   6       24.62       16.74      6.58 o 
  10   3   6        1.70        0.00      9.65 o 
  -7   4   6        0.02        0.00      7.89 o 
  -6   4   6       33.86       50.69      5.60 o 
  -5   4   6      195.85      179.23      4.76 o 
  -4   4   6      694.85      636.57      8.35 o 
  -3   4   6      359.54      371.50      6.47 o 
  -2   4   6      302.90      339.01      4.62 o 
  -1   4   6       73.60      100.63      2.49 o 
   0   4   6       18.69       33.45      1.58 o 
   1   4   6      690.90      812.46      8.02 o 
   2   4   6        9.12       19.24      1.22 o 
   3   4   6      708.60      631.86      7.88 o 
   4   4   6     2198.23     2020.07     19.50 o 
   5   4   6       85.07       93.32      4.12 o 
   6   4   6      106.31      110.20      3.58 o 
   7   4   6       63.06       48.67      2.99 o 
   8   4   6        0.03        5.46      3.74 o 
   9   4   6       26.71       17.26      5.95 o 
  10   4   6       22.59       30.20     11.71 o 
  -6   5   6        0.07        6.80      6.82 o 
  -5   5   6       14.14        0.00      4.89 o 
  -4   5   6      294.68      245.52      7.75 o 
  -3   5   6       94.23       75.43      4.41 o 
  -2   5   6        0.96        4.72      2.61 o 
  -1   5   6       38.64       43.58      1.86 o 
   0   5   6       80.04       67.22      2.45 o 
   1   5   6      474.24      596.27      6.93 o 
   2   5   6     3323.14     3450.69     29.43 o 
   3   5   6        0.04        2.57      1.11 o 
   4   5   6       70.56       52.45      2.62 o 
   5   5   6        5.63        5.36      2.32 o 
   6   5   6      316.61      330.66      7.82 o 
   7   5   6        6.62        0.15      3.20 o 
   8   5   6      153.35      152.74      6.34 o 
   9   5   6       17.14       13.43      8.91 o 
  10   5   6       37.84       34.47     10.91 o 
  -6   6   6        2.12        3.28     13.32 o 
  -5   6   6       27.74       19.94      7.95 o 
  -4   6   6       16.68       46.51      7.69 o 
  -3   6   6       18.26       30.38      4.31 o 
  -2   6   6       41.63       31.39      3.83 o 
  -1   6   6      147.95      139.57      5.71 o 
   0   6   6       43.82       58.55      3.02 o 
   1   6   6      185.67      221.92      5.32 o 
   2   6   6       85.67       88.09      3.33 o 
   3   6   6        8.74       21.40      1.83 o 
   4   6   6       14.37        7.53      2.24 o 
   5   6   6       45.12       50.89      4.19 o 
   6   6   6      157.20      226.78      8.01 o 
   7   6   6       94.05      122.70      7.18 o 
   8   6   6        5.02        7.38      5.57 o 
   9   6   6        0.66        8.85      8.33 o 
  10   6   6       37.79       46.74     16.45 o 
  -5   7   6        1.21        6.23      6.06 o 
  -4   7   6      268.40      245.66     13.05 o 
  -3   7   6        4.65       14.04      5.22 o 
  -2   7   6      187.37      177.15     10.27 o 
  -1   7   6      461.58      428.53     10.43 o 
   0   7   6      214.15      210.40      6.04 o 
   1   7   6        4.13        9.06      2.15 o 
   2   7   6       86.06       89.78      3.46 o 
   3   7   6      102.17       96.40      3.73 o 
   4   7   6      289.25      286.91      5.88 o 
   5   7   6       42.38       39.55      5.41 o 
   6   7   6       51.65       42.29      4.96 o 
   7   7   6       56.29       43.59      5.45 o 
   8   7   6        0.69        0.20      5.83 o 
   9   7   6       52.75       61.03      7.45 o 
  -4   8   6        2.27        0.00      6.63 o 
  -3   8   6       75.45       58.12      8.29 o 
  -2   8   6      340.60      335.48     10.98 o 
  -1   8   6      259.39      313.57      9.92 o 
   0   8   6      333.76      278.45      6.86 o 
   1   8   6     1258.60     1281.83     16.66 o 
   2   8   6      581.15      545.09      8.47 o 
   3   8   6      429.63      421.70      7.44 o 
   4   8   6      887.54      879.26     12.57 o 
   5   8   6      350.15      370.57      9.00 o 
   6   8   6       24.84       42.89      5.18 o 
   7   8   6        0.08        0.00      5.65 o 
   8   8   6        4.59       19.71      6.41 o 
   9   8   6      189.14      157.72      9.94 o 
  -3   9   6        3.77        7.26      6.94 o 
  -2   9   6       33.39       39.89      6.68 o 
  -1   9   6       17.06       13.36      5.12 o 
   0   9   6       19.93       21.69      6.45 o 
   1   9   6      251.63      271.27      8.31 o 
   2   9   6       69.84       87.02      4.42 o 
   3   9   6       53.76       48.13      4.00 o 
   4   9   6      110.07       91.58      4.80 o 
   5   9   6        6.35       12.01      3.72 o 
   6   9   6        2.81       11.06      6.91 o 
   7   9   6       18.45       27.06      6.84 o 
   8   9   6       64.13       85.91      7.96 o 
   9   9   6       13.19       30.70      8.38 o 
  -1  10   6        0.96        3.30      6.52 o 
   0  10   6        8.92        1.14      5.62 o 
   1  10   6        2.89        9.41      5.97 o 
   2  10   6      168.85      170.59      7.26 o 
   3  10   6        5.17       15.07      5.51 o 
   4  10   6      115.85      124.46      6.61 o 
   5  10   6       22.17       28.92      4.74 o 
   6  10   6        2.14        4.21      6.46 o 
   7  10   6        3.56       17.74      6.70 o 
   8  10   6       15.70       27.78      7.68 o 
   1  11   6       21.90       23.28     11.74 o 
   2  11   6        9.67        0.00      5.67 o 
   3  11   6       37.39       43.63      5.43 o 
   4  11   6        0.89        8.28      5.09 o 
   5  11   6        3.73        0.00      7.63 o 
   6  11   6        0.17        9.85      7.87 o 
   7  11   6       17.45       28.20      7.61 o 
  -4 -10   7       12.56       21.21      7.36 o 
  -3 -10   7        0.07        0.00     16.56 o 
  -2 -10   7        0.65        4.92      6.51 o 
  -6  -9   7        0.95        0.00      7.06 o 
  -5  -9   7        5.29        1.18      6.45 o 
  -4  -9   7       33.87       46.64      7.06 o 
  -3  -9   7        0.62        1.38      5.90 o 
  -2  -9   7        0.44        5.35      5.58 o 
  -1  -9   7        0.00        5.10      5.47 o 
   0  -9   7        4.93       12.23      5.67 o 
   1  -9   7        1.60        0.00      8.79 o 
  -7  -8   7       61.92       74.79     19.22 o 
  -6  -8   7       44.90       40.96      6.42 o 
  -5  -8   7       59.41       39.24      6.45 o 
  -4  -8   7      371.14      341.57     13.26 o 
  -3  -8   7      230.15      222.01     11.23 o 
  -2  -8   7       32.69       33.33      5.34 o 
  -1  -8   7      404.68      360.59     13.11 o 
   0  -8   7       92.71       97.60      6.78 o 
   1  -8   7        2.20       13.74      5.66 o 
   2  -8   7        0.06        7.96      8.29 o 
   3  -8   7        1.15        0.00      8.66 o 
  -8  -7   7       50.04       50.36      8.26 o 
  -7  -7   7       25.51       35.08      5.35 o 
  -6  -7   7       23.77       27.20      5.47 o 
  -5  -7   7      278.97      266.80      8.22 o 
  -4  -7   7       43.93       41.09      5.12 o 
  -3  -7   7      451.31      459.86     11.58 o 
  -2  -7   7        0.02        4.88      4.09 o 
  -1  -7   7      211.89      201.00      8.31 o 
   0  -7   7      112.23      131.74      9.99 o 
   1  -7   7       69.89       69.12      3.94 o 
   2  -7   7      313.55      252.13      7.92 o 
   3  -7   7      204.06      188.66     14.78 o 
   4  -7   7      166.95      247.32     21.25 o 
  -8  -6   7       41.96       48.16      6.77 o 
  -7  -6   7        7.77        6.12      5.45 o 
  -6  -6   7       15.49       22.16      4.73 o 
  -5  -6   7      269.20      270.90      6.72 o 
  -4  -6   7      478.20      484.92     11.02 o 
  -3  -6   7      863.22      845.46     15.83 o 
  -2  -6   7       23.74       11.89      3.43 o 
  -1  -6   7       20.58       16.37      3.41 o 
   0  -6   7        0.37        2.21      2.92 o 
   1  -6   7       19.91       25.16      2.79 o 
   2  -6   7      168.18      152.69      5.36 o 
   3  -6   7       17.12       20.23      5.00 o 
   4  -6   7        1.43        1.91      5.48 o 
   5  -6   7        0.03        0.00      7.30 o 
  -9  -5   7       19.79       32.64      8.59 o 
  -8  -5   7        9.28       13.14      6.70 o 
  -7  -5   7      126.77      102.60      5.83 o 
  -6  -5   7       68.51       71.80      3.97 o 
  -5  -5   7      588.38      513.00      8.26 o 
  -4  -5   7      263.67      243.21      6.54 o 
  -3  -5   7       32.94       26.91      3.67 o 
  -2  -5   7      333.88      402.90      8.37 o 
  -1  -5   7      480.14      419.47      7.70 o 
   0  -5   7       15.15       24.21      2.94 o 
   1  -5   7        1.57        4.07      2.13 o 
   2  -5   7       37.95       39.84      3.02 o 
   3  -5   7        8.22       11.01      2.76 o 
   4  -5   7       76.98       80.25      5.12 o 
   5  -5   7       11.02        3.37      4.65 o 
   6  -5   7        1.53       13.79      8.23 o 
  -9  -4   7        0.14        4.89      7.78 o 
  -8  -4   7        1.73        4.02      6.09 o 
  -7  -4   7      647.76      651.38     13.60 o 
  -6  -4   7      180.04      181.71      6.66 o 
  -5  -4   7       32.25       24.39      2.50 o 
  -4  -4   7      196.79      181.14      5.29 o 
  -3  -4   7        0.02        1.50      1.56 o 
  -2  -4   7      184.72      180.85      3.99 o 
  -1  -4   7      104.69      109.77      3.31 o 
   0  -4   7        7.22       12.34      2.02 o 
   1  -4   7        0.15        1.34      1.79 o 
   2  -4   7        6.90        5.44      1.80 o 
   3  -4   7      381.60      392.90      6.77 o 
   4  -4   7        7.43        8.85      3.06 o 
   5  -4   7        1.76        0.00      4.58 o 
   6  -4   7       26.19       13.37      5.10 o 
   7  -4   7       14.78       20.32      8.33 o 
  -9  -3   7       52.56       57.19      8.89 o 
  -8  -3   7       16.47       12.01      7.54 o 
  -7  -3   7      164.79      155.31      8.99 o 
  -6  -3   7        0.49        4.58      2.72 o 
  -5  -3   7      192.62      218.86      5.50 o 
  -4  -3   7        5.14        9.95      1.76 o 
  -3  -3   7        0.26        1.42      1.38 o 
  -2  -3   7        7.03       11.08      1.19 o 
  -1  -3   7      141.76      155.51      3.80 o 
   0  -3   7      978.36     1132.36     12.53 o 
   1  -3   7      584.56      609.53      7.29 o 
   2  -3   7      183.09      180.48      3.65 o 
   3  -3   7        5.46       13.31      2.08 o 
   4  -3   7        4.81        1.53      2.65 o 
   5  -3   7       53.37       59.49      4.15 o 
   6  -3   7      138.29      133.76      7.54 o 
   7  -3   7      116.19      137.98      8.34 o 
  -9  -2   7        2.50        0.00     17.21 o 
  -8  -2   7       63.71       74.89     11.56 o 
  -7  -2   7      776.46      779.85     16.93 o 
  -6  -2   7       59.67       46.92      2.76 o 
  -5  -2   7       59.31       41.19      2.61 o 
  -4  -2   7      215.78      172.99      3.75 o 
  -3  -2   7     1424.01     1827.08     17.43 o 
  -2  -2   7     1277.30     1327.78     12.24 o 
  -1  -2   7      311.86      398.86      4.57 o 
   0  -2   7      495.12      455.88      4.91 o 
   1  -2   7       37.82       43.99      1.76 o 
   2  -2   7     1281.04     1280.18     12.32 o 
   3  -2   7       85.06       69.67      2.51 o 
   4  -2   7        5.68        6.52      2.11 o 
   5  -2   7       66.47       83.01      4.33 o 
   6  -2   7        0.21        0.00      3.69 o 
   7  -2   7      737.76      800.27     14.34 o 
   8  -2   7       34.98       49.95      6.92 o 
  -9  -1   7       11.06       19.33      9.30 o 
  -8  -1   7        1.87        6.33      6.54 o 
  -7  -1   7       14.78       10.76      5.05 o 
  -6  -1   7      995.17      989.90     18.38 o 
  -5  -1   7      300.74      244.43      5.62 o 
  -4  -1   7      124.18       95.39      2.50 o 
  -3  -1   7        6.06        5.94      1.26 o 
  -2  -1   7     1394.79     1268.93     11.78 o 
  -1  -1   7     1472.08     1806.83     17.44 o 
   0  -1   7     2093.59     2060.59     18.77 o 
   1  -1   7      252.55      228.87      3.24 o 
   2  -1   7      381.82      382.45      4.67 o 
   3  -1   7       12.88       16.03      1.37 o 
   4  -1   7       11.10       10.92      1.68 o 
   5  -1   7       97.94      101.47      5.99 o 
   6  -1   7       70.63       55.58      3.72 o 
   7  -1   7      105.85      106.22      7.55 o 
   8  -1   7       34.53       21.11      6.40 o 
  -8   0   7       43.74       39.08      7.63 o 
  -7   0   7        0.01        7.11      5.62 o 
  -6   0   7      556.56      591.71     13.40 o 
  -5   0   7       14.28       10.01      1.85 o 
  -4   0   7      207.59      217.42      3.66 o 
  -3   0   7      584.97      683.35      7.18 o 
  -2   0   7       14.40       16.26      1.28 o 
  -1   0   7     4685.10     5156.29     50.49 o 
   0   0   7     2055.66     2180.19     19.59 o 
   1   0   7       99.62      127.39      2.37 o 
   2   0   7      595.52      639.98      6.18 o 
   3   0   7     1233.24     1179.64     12.14 o 
   4   0   7     2347.75     2338.56     20.31 o 
   5   0   7        0.04        1.80      2.05 o 
   6   0   7      130.02      105.24      4.67 o 
   7   0   7       65.68      114.93      5.34 o 
   8   0   7       19.73       13.86      5.53 o 
   9   0   7        7.51        5.51      9.14 o 
  -8   1   7        6.63       10.68      6.61 o 
  -7   1   7       41.75       37.72      6.52 o 
  -6   1   7      494.75      431.86     11.52 o 
  -5   1   7      123.88      108.81      4.22 o 
  -4   1   7        0.00        1.13      1.66 o 
  -3   1   7       24.32       44.58      2.10 o 
  -2   1   7      378.37      316.27      4.22 o 
  -1   1   7       38.76       40.97      1.51 o 
   0   1   7       59.04       58.30      1.94 o 
   1   1   7       10.85       17.29      0.98 o 
   2   1   7      593.36      457.13      5.18 o 
   3   1   7      214.53      178.37      3.19 o 
   4   1   7     8388.41     9007.66     74.33 o 
   5   1   7      431.03      402.29      5.95 o 
   6   1   7      342.90      375.53      6.44 o 
   7   1   7        2.71        0.00      2.80 o 
   8   1   7        0.02        0.47      4.66 o 
   9   1   7       26.62       15.69      7.07 o 
  -8   2   7       12.20       10.87      9.05 o 
  -7   2   7       10.58       23.70      5.97 o 
  -6   2   7       27.57       44.52      3.61 o 
  -5   2   7       25.81       30.43      2.51 o 
  -4   2   7        1.92        0.00      1.51 o 
  -3   2   7       83.16       73.26      2.42 o 
  -2   2   7      229.69      290.31      3.76 o 
  -1   2   7      210.99      261.39      3.44 o 
   0   2   7      559.68      596.45      5.94 o 
   1   2   7     1131.11     1191.75     10.77 o 
   2   2   7       23.68       25.32      1.34 o 
   3   2   7        8.92        7.01      1.14 o 
   4   2   7      101.10       78.36      2.64 o 
   5   2   7        7.13        4.29      1.87 o 
   6   2   7       50.57       51.94      3.07 o 
   7   2   7      209.72      179.72      6.67 o 
   8   2   7       37.07       21.89      3.81 o 
   9   2   7        3.63        0.00      6.24 o 
  -7   3   7        7.80        4.68      8.19 o 
  -6   3   7      685.83      751.51     21.19 o 
  -5   3   7        3.03        4.12      2.31 o 
  -4   3   7      530.19      555.16      8.26 o 
  -3   3   7      331.24      355.36      5.17 o 
  -2   3   7      325.83      264.70      3.81 o 
  -1   3   7      980.14      822.10      7.76 o 
   0   3   7        3.07        6.21      0.91 o 
   1   3   7      288.15      278.89      3.41 o 
   2   3   7      675.24      697.06      7.04 o 
   3   3   7      127.11      161.41      2.67 o 
   4   3   7     2757.83     2767.72     34.33 o 
   5   3   7        6.33        7.72      1.64 o 
   6   3   7        0.46        1.83      2.59 o 
   7   3   7       52.00       53.05      3.90 o 
   8   3   7       43.93       42.59      3.86 o 
   9   3   7       51.97       60.20     10.13 o 
  -7   4   7        3.01       19.98      9.31 o 
  -6   4   7      750.95      621.91     14.75 o 
  -5   4   7      631.00      544.66      8.84 o 
  -4   4   7      248.93      295.18      5.45 o 
  -3   4   7       28.27       32.04      2.56 o 
  -2   4   7       49.99       55.85      2.01 o 
  -1   4   7     1840.86     2044.34     18.16 o 
   0   4   7        8.41        9.33      1.28 o 
   1   4   7      163.33      152.40      2.90 o 
   2   4   7       73.35       96.43      2.17 o 
   3   4   7       68.41       62.37      2.61 o 
   4   4   7     2609.87     2590.45     37.11 o 
   5   4   7      584.91      624.77      9.92 o 
   6   4   7       16.67       33.49      3.55 o 
   7   4   7        3.71        6.49      2.34 o 
   8   4   7       17.71       11.51      4.23 o 
   9   4   7       37.52       55.95     13.33 o 
  10   4   7        0.77       12.11     10.79 o 
  -6   5   7        0.70        0.00      6.49 o 
  -5   5   7      167.81      163.26     11.06 o 
  -4   5   7        0.84        0.00      3.75 o 
  -3   5   7       31.59       44.16      4.66 o 
  -2   5   7      409.05      382.50      8.08 o 
  -1   5   7       72.41       50.72      2.39 o 
   0   5   7      137.31      107.34      3.09 o 
   1   5   7      120.41      142.27      4.13 o 
   2   5   7      527.03      430.24      5.28 o 
   3   5   7      212.89      209.93      4.11 o 
   4   5   7       53.84       39.19      2.61 o 
   5   5   7      664.83      654.80     14.47 o 
   6   5   7       72.94       88.89      4.98 o 
   7   5   7       97.98       90.04      5.54 o 
   8   5   7        2.97        0.00      6.06 o 
   9   5   7       33.16       32.03      7.11 o 
  10   5   7       16.53        0.00     13.44 o 
  -5   6   7       39.76       35.91      5.86 o 
  -4   6   7       51.08       51.26      5.96 o 
  -3   6   7        2.66        0.00      3.78 o 
  -2   6   7       20.14       34.12      4.07 o 
  -1   6   7      160.33      135.94      3.48 o 
   0   6   7       13.21       11.74      1.74 o 
   1   6   7       68.43       62.63      3.18 o 
   2   6   7        3.05        6.12      1.62 o 
   3   6   7       17.23       10.93      1.56 o 
   4   6   7      324.80      350.15     10.46 o 
   5   6   7        0.93       10.32      3.31 o 
   6   6   7       44.41       53.35      4.85 o 
   7   6   7        0.50       16.26      4.78 o 
   8   6   7        0.49        0.53      6.06 o 
   9   6   7       33.94       36.23      7.68 o 
  10   6   7        4.64        2.55     25.98 o 
  -5   7   7        2.64        0.00      7.40 o 
  -4   7   7        2.16        3.88      5.52 o 
  -3   7   7       17.68        5.77     19.23 o 
  -2   7   7       57.05       74.94      5.69 o 
  -1   7   7       18.14       20.31      3.76 o 
   0   7   7       16.27       22.01      2.27 o 
   1   7   7       26.50       19.57      2.51 o 
   2   7   7      251.53      284.99      5.58 o 
   3   7   7      297.24      315.52      5.82 o 
   4   7   7       16.58       20.51      2.30 o 
   5   7   7       73.48       76.75      5.15 o 
   6   7   7       82.11       68.58      5.52 o 
   7   7   7        0.23       14.27      4.76 o 
   8   7   7        0.09        1.81      5.48 o 
   9   7   7        0.01        0.00      7.63 o 
  -4   8   7       63.60       42.68      9.16 o 
  -3   8   7       32.18       40.70      8.23 o 
  -2   8   7      282.71      247.17     10.01 o 
  -1   8   7       70.21       62.55      5.65 o 
   0   8   7      768.37      755.56     12.34 o 
   1   8   7        0.01        6.26      2.94 o 
   2   8   7        1.75        5.69      2.49 o 
   3   8   7      327.97      341.89      6.61 o 
   4   8   7       32.97       40.33      3.01 o 
   5   8   7      351.01      326.83      9.78 o 
   6   8   7      121.66      147.98      8.20 o 
   7   8   7       53.87       59.10      7.61 o 
   8   8   7        4.16       18.09      6.17 o 
   9   8   7      139.11      131.57      9.85 o 
  -3   9   7        1.00        3.86      7.63 o 
  -2   9   7       14.03       24.30      6.31 o 
  -1   9   7       29.13       43.76      6.24 o 
   0   9   7      520.35      520.64     21.64 o 
   1   9   7      796.12      800.78     18.27 o 
   2   9   7      552.54      614.75     11.20 o 
   3   9   7       57.40       54.88      4.16 o 
   4   9   7        0.00        3.79      3.27 o 
   5   9   7      337.17      337.12      8.50 o 
   6   9   7      762.19      788.55     19.32 o 
   7   9   7       99.31      108.17      8.28 o 
   8   9   7       49.63       51.51      7.65 o 
   9   9   7       19.19       11.28      8.21 o 
  -1  10   7        5.43        2.14      9.58 o 
   0  10   7       19.37       32.13      7.73 o 
   1  10   7       31.05       35.81      5.75 o 
   2  10   7       18.60       25.97      4.71 o 
   3  10   7       19.40       33.29      5.44 o 
   4  10   7       15.45       18.60      4.49 o 
   5  10   7       25.50       33.79      5.67 o 
   6  10   7       28.59       14.10      7.43 o 
   7  10   7        3.68        8.59      6.50 o 
   8  10   7       46.35       40.30      7.98 o 
   1  11   7       24.30       47.02      6.82 o 
   2  11   7       80.29       77.73      9.71 o 
   3  11   7       24.07       27.20      5.16 o 
   4  11   7        0.05        1.45      5.57 o 
   5  11   7        0.63        0.00      7.47 o 
   6  11   7       37.23       39.47      7.22 o 
  -6  -9   8        7.01        7.11      7.33 o 
  -5  -9   8       11.73       18.82      7.02 o 
  -4  -9   8        0.07        4.83      6.31 o 
  -3  -9   8        2.17       13.61      7.43 o 
  -2  -9   8       35.32       14.92      6.45 o 
  -1  -9   8       91.93       87.97      7.96 o 
   0  -9   8       74.18       76.42      8.41 o 
  -7  -8   8       13.66       10.10     10.55 o 
  -6  -8   8       25.32       21.18      6.50 o 
  -5  -8   8       18.74       19.71      8.84 o 
  -4  -8   8       16.31       27.88     11.54 o 
  -3  -8   8        9.65       10.98      6.86 o 
  -2  -8   8       65.27       62.11      7.72 o 
  -1  -8   8       68.61       79.21     13.68 o 
   0  -8   8       69.23       47.19      5.68 o 
   1  -8   8       65.98       48.01      6.03 o 
   2  -8   8      159.60      147.48     11.36 o 
  -8  -7   8        1.20        7.23     10.77 o 
  -7  -7   8        4.49        6.42      6.53 o 
  -6  -7   8        5.01        7.68      4.71 o 
  -5  -7   8       69.43       85.29      5.45 o 
  -4  -7   8       29.04       30.59      7.49 o 
  -3  -7   8      166.11      160.78      8.06 o 
  -2  -7   8       42.41       34.43      4.96 o 
  -1  -7   8       91.88      103.23      6.66 o 
   0  -7   8      141.42      137.85      9.93 o 
   1  -7   8       78.94       86.06      7.07 o 
   2  -7   8       89.38      107.52      6.73 o 
   3  -7   8       36.36       55.83      9.55 o 
  -8  -6   8      173.78      153.00      8.64 o 
  -7  -6   8       52.31       59.17      5.18 o 
  -6  -6   8       69.56       64.78      4.50 o 
  -5  -6   8      404.85      437.25      9.50 o 
  -4  -6   8     2010.99     2148.82     25.46 o 
  -3  -6   8        2.29        0.00      3.77 o 
  -2  -6   8      290.96      317.56      9.19 o 
  -1  -6   8        0.76        0.00      3.48 o 
   0  -6   8        0.68        0.00      3.37 o 
   1  -6   8      311.03      283.22      8.12 o 
   2  -6   8      243.75      211.51      6.40 o 
   3  -6   8        4.84        6.69      3.80 o 
   4  -6   8       26.01       24.83      4.81 o 
   5  -6   8        0.56        7.59      7.41 o 
  -8  -5   8        0.97        0.00      7.63 o 
  -7  -5   8        6.14        3.50      4.37 o 
  -6  -5   8        1.13        5.44      3.09 o 
  -5  -5   8       37.86       26.67      3.62 o 
  -4  -5   8        1.72        3.68      2.18 o 
  -3  -5   8        0.47        0.00      3.06 o 
  -2  -5   8       72.38       71.60      4.47 o 
  -1  -5   8      746.76      800.19     17.81 o 
   0  -5   8      142.64      131.09      5.38 o 
   1  -5   8        4.26        6.16      2.61 o 
   2  -5   8       55.39       57.58      3.42 o 
   3  -5   8      188.22      201.28      5.29 o 
   4  -5   8      147.62      193.87      9.75 o 
   5  -5   8        0.17        7.78      4.73 o 
   6  -5   8       19.43       31.34     11.93 o 
  -9  -4   8       17.32       27.61     11.52 o 
  -8  -4   8       13.52       28.17      7.14 o 
  -7  -4   8       22.61       13.48      5.51 o 
  -6  -4   8        5.43       12.77      3.20 o 
  -5  -4   8      405.25      361.11      6.79 o 
  -4  -4   8      593.88      525.85      8.06 o 
  -3  -4   8       54.54       48.10      2.26 o 
  -2  -4   8      276.76      273.44      7.18 o 
  -1  -4   8        7.55        9.12      2.29 o 
   0  -4   8       38.29       49.56      3.00 o 
   1  -4   8     1542.52     1664.45     24.48 o 
   2  -4   8       45.82       43.87      3.00 o 
   3  -4   8      177.24      166.36      4.98 o 
   4  -4   8       17.20       22.20      3.75 o 
   5  -4   8       78.95       65.62      8.29 o 
   6  -4   8       15.49        5.04      5.11 o 
  -9  -3   8        1.60        2.66      8.46 o 
  -8  -3   8      139.39      126.14      9.38 o 
  -7  -3   8      186.57      198.38      6.49 o 
  -6  -3   8       21.09       26.44      3.14 o 
  -5  -3   8      291.10      290.74      5.88 o 
  -4  -3   8      375.99      363.15      5.82 o 
  -3  -3   8      618.66      540.82      6.86 o 
  -2  -3   8       15.15       19.72      1.45 o 
  -1  -3   8       18.81       26.46      1.99 o 
   0  -3   8      196.02      190.14      3.64 o 
   1  -3   8       48.61       44.10      2.03 o 
   2  -3   8      269.08      256.81      4.87 o 
   3  -3   8       62.01       57.78      2.91 o 
   4  -3   8       66.38       98.93      4.22 o 
   5  -3   8        4.94        8.38      3.58 o 
   6  -3   8        0.74        0.00      4.59 o 
   7  -3   8        0.44        1.17      6.98 o 
  -9  -2   8       13.28        7.66      8.22 o 
  -8  -2   8       27.67       33.22      7.25 o 
  -7  -2   8      168.53      172.52     10.29 o 
  -6  -2   8       12.72       18.67      2.72 o 
  -5  -2   8      161.31      128.20      8.51 o 
  -4  -2   8      187.70      155.08      4.17 o 
  -3  -2   8       18.97       22.97      1.92 o 
  -2  -2   8      239.05      249.68      3.47 o 
  -1  -2   8      382.59      435.69      4.81 o 
   0  -2   8       13.27       42.00      1.61 o 
   1  -2   8      711.51      765.83      7.70 o 
   2  -2   8      209.20      237.79      3.90 o 
   3  -2   8        2.55        5.18      1.88 o 
   4  -2   8       17.57       18.22      2.44 o 
   5  -2   8      116.68       99.39      4.91 o 
   6  -2   8       34.88       17.42      4.33 o 
   7  -2   8      446.72      517.32     13.33 o 
   8  -2   8        3.27        0.00      6.40 o 
  -9  -1   8       19.93        5.87      8.55 o 
  -8  -1   8       98.64      105.79     12.46 o 
  -7  -1   8        3.95       14.63      5.36 o 
  -6  -1   8      793.51      803.19     16.09 o 
  -5  -1   8        0.36        0.76      1.90 o 
  -4  -1   8      188.98      186.35      3.62 o 
  -3  -1   8       87.84      105.26      2.88 o 
  -2  -1   8      357.71      310.93      4.06 o 
  -1  -1   8     3922.55     4617.63     47.26 o 
   0  -1   8      681.81      701.07      6.99 o 
   1  -1   8       43.08       57.34      1.85 o 
   2  -1   8      418.04      453.21      5.40 o 
   3  -1   8        0.09        0.67      1.34 o 
   4  -1   8      293.49      319.96      4.40 o 
   5  -1   8       33.19       36.13      2.98 o 
   6  -1   8      156.68      192.25      7.34 o 
   7  -1   8       55.38       71.70      6.33 o 
   8  -1   8       13.42       15.48      5.84 o 
  -8   0   8      115.18      115.86      9.16 o 
  -7   0   8        7.99       10.31      7.87 o 
  -6   0   8      431.46      420.30     11.37 o 
  -5   0   8      459.94      476.06      7.02 o 
  -4   0   8       57.45       48.70      2.44 o 
  -3   0   8      443.66      443.41      5.82 o 
  -2   0   8     2009.64     2162.35     18.81 o 
  -1   0   8      146.61      195.09      2.85 o 
   0   0   8        0.10       11.46      1.26 o 
   1   0   8       15.68        0.00      0.97 o 
   2   0   8        4.41       11.23      1.49 o 
   3   0   8     1646.60     1700.41     15.83 o 
   4   0   8      919.06     1019.46      9.82 o 
   5   0   8       69.50       60.34      3.13 o 
   6   0   8        5.07        2.67      3.14 o 
   7   0   8       56.96       61.73      4.79 o 
   8   0   8        3.51        9.39      5.25 o 
   9   0   8       15.11       22.08      9.87 o 
  -8   1   8        2.39        0.00      6.82 o 
  -7   1   8       40.67       40.09      6.75 o 
  -6   1   8       15.71       16.27      4.56 o 
  -5   1   8      320.47      288.51      5.59 o 
  -4   1   8      882.26      907.96     11.20 o 
  -3   1   8       85.63       84.06      2.56 o 
  -2   1   8      100.11       73.14      2.13 o 
  -1   1   8     7605.73     8235.23     70.84 o 
   0   1   8      507.51      542.65      6.66 o 
   1   1   8       30.16       24.51      1.53 o 
   2   1   8       78.80       80.03      2.06 o 
   3   1   8      137.50      124.96      3.24 o 
   4   1   8     4483.58     5022.81     44.83 o 
   5   1   8      222.44      230.64      5.00 o 
   6   1   8      356.25      333.13      7.02 o 
   7   1   8        4.62       10.48      3.64 o 
   8   1   8        8.27       20.01      4.95 o 
   9   1   8        2.95        7.00      7.05 o 
  -8   2   8        2.55        0.00      9.31 o 
  -7   2   8       30.70       28.46      9.44 o 
  -6   2   8      840.20      903.08     18.01 o 
  -5   2   8      726.29      750.61     10.20 o 
  -4   2   8      164.70       98.18      3.94 o 
  -3   2   8       34.56       46.21      2.10 o 
  -2   2   8      522.85      651.48      6.58 o 
  -1   2   8        0.33        1.11      0.93 o 
   0   2   8      785.34      774.57      7.55 o 
   1   2   8      794.66      687.36      6.78 o 
   2   2   8        2.53        1.98      0.86 o 
   3   2   8       64.96       46.35      1.93 o 
   4   2   8       32.58       16.81      1.73 o 
   5   2   8       10.37        7.19      1.93 o 
   6   2   8       42.04       64.05      3.44 o 
   7   2   8       36.68       38.09      3.51 o 
   8   2   8        3.06        5.04      5.17 o 
   9   2   8       25.69       41.43      7.74 o 
  -7   3   8        0.79        3.96      7.99 o 
  -6   3   8        1.57        2.92      4.76 o 
  -5   3   8       82.09      103.24      4.44 o 
  -4   3   8      157.80      168.40      4.15 o 
  -3   3   8       92.01       92.01      4.13 o 
  -2   3   8      126.81       91.91      2.58 o 
  -1   3   8      532.15      583.10      6.07 o 
   0   3   8      799.10      935.47      9.49 o 
   1   3   8     1464.80     1580.99     14.94 o 
   2   3   8      596.98      581.11      7.12 o 
   3   3   8      301.53      336.18      4.56 o 
   4   3   8     2290.47     2252.11     22.66 o 
   5   3   8      221.21      214.62      4.17 o 
   6   3   8        4.60        8.39      2.16 o 
   7   3   8       19.15       24.60      3.56 o 
   8   3   8        1.96        9.93      3.95 o 
   9   3   8       44.06       40.88      5.97 o 
  -7   4   8       56.26       74.76     10.56 o 
  -6   4   8       28.88       21.74      8.91 o 
  -5   4   8        6.70        2.55      2.74 o 
  -4   4   8       50.71       76.22      3.41 o 
  -3   4   8       41.53       51.22      2.60 o 
  -2   4   8      247.68      206.04      4.18 o 
  -1   4   8      336.60      382.44      5.08 o 
   0   4   8       69.10       56.28      2.50 o 
   1   4   8      540.04      379.50      4.52 o 
   2   4   8       12.15       18.79      1.48 o 
   3   4   8      262.09      152.92      2.87 o 
   4   4   8     2897.27     3158.26     51.85 o 
   5   4   8       58.74       42.16      3.14 o 
   6   4   8       24.93       43.74      4.28 o 
   7   4   8        0.08        0.00      3.01 o 
   8   4   8       10.47        2.23      3.54 o 
   9   4   8      177.73      148.61     12.37 o 
  -6   5   8        0.82        0.00      8.29 o 
  -5   5   8       20.94       18.57      5.96 o 
  -4   5   8      328.09      309.82      7.28 o 
  -3   5   8       59.56       75.96      3.42 o 
  -2   5   8       98.01      115.37      3.76 o 
  -1   5   8       54.06       53.13      2.37 o 
   0   5   8      477.50      512.03      8.94 o 
   1   5   8      112.80      122.87      2.78 o 
   2   5   8      442.23      432.30      5.85 o 
   3   5   8       29.64       25.97      1.46 o 
   4   5   8       53.04       65.21      3.75 o 
   5   5   8        3.94       12.21      2.57 o 
   6   5   8      150.67      181.28      7.67 o 
   7   5   8       44.12       34.82      5.26 o 
   8   5   8       18.39       13.02      5.66 o 
   9   5   8      135.10      117.65      9.03 o 
  -5   6   8       31.71       16.53      5.77 o 
  -4   6   8       32.33       35.53      6.06 o 
  -3   6   8      176.22      201.05      8.20 o 
  -2   6   8        3.07        3.24      3.41 o 
  -1   6   8      257.37      288.91      5.56 o 
   0   6   8      351.94      372.77      6.21 o 
   1   6   8      185.27      176.36      3.80 o 
   2   6   8        4.82        4.29      1.68 o 
   3   6   8      163.59      199.98      4.05 o 
   4   6   8       17.25       27.95      3.28 o 
   5   6   8       42.52       36.61      5.29 o 
   6   6   8        6.85        5.62      3.76 o 
   7   6   8       19.75       18.20      4.93 o 
   8   6   8       80.24       69.74      8.17 o 
   9   6   8       36.41       15.98      7.37 o 
  -4   7   8        9.44        3.86      6.03 o 
  -3   7   8        8.74        0.49      5.33 o 
  -2   7   8       34.95       30.31      4.81 o 
  -1   7   8       95.47      125.24      6.58 o 
   0   7   8        8.76        3.59      2.16 o 
   1   7   8        8.72        7.97      1.95 o 
   2   7   8      404.56      431.52      6.72 o 
   3   7   8      589.03      548.33      8.11 o 
   4   7   8      295.74      305.82      5.75 o 
   5   7   8        6.95        7.93      3.80 o 
   6   7   8       50.63       54.27      5.30 o 
   7   7   8       60.70       65.72      9.82 o 
   8   7   8        5.29       10.91      5.95 o 
   9   7   8       18.65        0.00      7.18 o 
  -4   8   8       15.54       12.79      8.60 o 
  -3   8   8       21.46       29.90      7.73 o 
  -2   8   8        5.99        0.00      5.03 o 
  -1   8   8       48.23       38.25      4.96 o 
   0   8   8      194.29      127.99      4.66 o 
   1   8   8      164.02      160.07      4.80 o 
   2   8   8      619.29      581.64      8.95 o 
   3   8   8      278.04      257.71      6.87 o 
   4   8   8       53.22       72.34      3.89 o 
   5   8   8      185.02      235.99     10.96 o 
   6   8   8       18.58       30.18      5.22 o 
   7   8   8       18.76       14.16      7.39 o 
   8   8   8       14.91       18.76      7.22 o 
   9   8   8       20.99       23.67      7.71 o 
  -2   9   8        4.47       11.11      6.28 o 
  -1   9   8        7.68        5.31      5.52 o 
   0   9   8        0.33        0.00      5.16 o 
   1   9   8      790.05      792.92     13.65 o 
   2   9   8       26.96       42.34      3.90 o 
   3   9   8       50.06       60.62      4.56 o 
   4   9   8       42.82       47.92      4.40 o 
   5   9   8      531.94      523.43     10.36 o 
   6   9   8       10.78        5.93      6.18 o 
   7   9   8       82.41      125.12     14.47 o 
   8   9   8       21.19       10.95     11.24 o 
  -1  10   8        7.87       19.35      7.91 o 
   0  10   8       30.27       18.11      6.01 o 
   1  10   8      176.86      175.11     11.23 o 
   2  10   8       24.02       20.53      4.33 o 
   3  10   8        1.76        0.79      4.09 o 
   4  10   8       28.72       29.35      4.61 o 
   5  10   8       11.47       14.37      7.09 o 
   6  10   8      116.69      130.44      8.55 o 
   7  10   8        1.15        5.94      6.99 o 
   8  10   8       31.89       21.69      8.76 o 
   1  11   8       18.92       16.62      6.73 o 
   2  11   8        6.27        6.99      5.82 o 
   3  11   8        8.33       24.43      6.02 o 
   4  11   8      106.91      101.49      7.48 o 
   5  11   8        3.64        3.29      6.03 o 
   6  11   8       11.96       21.80      6.94 o 
  -5  -9   9        2.59       14.25      7.39 o 
  -4  -9   9       50.67       50.54      7.84 o 
  -3  -9   9        0.53        0.00      6.57 o 
  -2  -9   9       11.90       19.72      6.87 o 
  -1  -9   9        0.41        0.00      6.52 o 
   0  -9   9        8.31        0.00      6.28 o 
  -7  -8   9       18.40       24.03      9.85 o 
  -6  -8   9       10.41        0.00     11.08 o 
  -5  -8   9       26.65       35.53      8.45 o 
  -4  -8   9      119.92       91.34      7.28 o 
  -3  -8   9        0.19        2.54     11.19 o 
  -2  -8   9        0.84        2.57      9.67 o 
  -1  -8   9       20.37       27.30      5.90 o 
   0  -8   9        0.00        6.67      5.37 o 
   1  -8   9       56.55       74.24      7.56 o 
   2  -8   9        4.71       14.37      9.53 o 
  -7  -7   9       22.28       28.01      6.84 o 
  -6  -7   9        0.36        0.00      5.77 o 
  -5  -7   9      107.18      147.40      9.68 o 
  -4  -7   9        1.28        6.03      6.52 o 
  -3  -7   9        0.63        0.67      4.64 o 
  -2  -7   9      157.14      128.44      7.63 o 
  -1  -7   9      124.66      120.50      8.23 o 
   0  -7   9       43.36       32.25      5.37 o 
   1  -7   9        1.45        0.00      4.90 o 
   2  -7   9       15.87       18.92      5.20 o 
   3  -7   9        0.05        0.00     10.75 o 
  -8  -6   9       21.57        4.80      7.50 o 
  -7  -6   9        3.11       11.94      4.86 o 
  -6  -6   9        8.15       11.16      4.03 o 
  -5  -6   9        0.86        0.22      5.30 o 
  -4  -6   9       31.46       31.13      4.85 o 
  -3  -6   9     2474.90     2532.94     37.92 o 
  -2  -6   9      320.90      353.63     10.00 o 
  -1  -6   9      128.56      141.81      7.02 o 
   0  -6   9      109.87       93.35      5.96 o 
   1  -6   9       30.27       25.96      4.44 o 
   2  -6   9       88.82       71.50      4.85 o 
   3  -6   9       12.61       13.30      4.66 o 
   4  -6   9       35.79       24.35      5.62 o 
  -8  -5   9       16.82       15.64      7.16 o 
  -7  -5   9       12.63       17.65      5.48 o 
  -6  -5   9      334.28      345.88     10.43 o 
  -5  -5   9       35.78       33.71      4.36 o 
  -4  -5   9      564.46      578.72      9.34 o 
  -3  -5   9     1609.44     1681.19     26.52 o 
  -2  -5   9       34.98       51.11      4.38 o 
  -1  -5   9      733.13      731.12     14.32 o 
   0  -5   9       86.90       87.46      6.37 o 
   1  -5   9        1.99        3.00      1.92 o 
   2  -5   9       79.03       61.63      4.46 o 
   3  -5   9       28.04       38.65      3.96 o 
   4  -5   9       86.31       99.89      6.65 o 
   5  -5   9        0.17        0.00      5.60 o 
  -8  -4   9        5.00        0.71      6.81 o 
  -7  -4   9        0.01        2.54      4.32 o 
  -6  -4   9      519.25      477.89      9.41 o 
  -5  -4   9     2152.09     2114.28     25.23 o 
  -4  -4   9      937.02      934.83     13.10 o 
  -3  -4   9      117.61      143.33      3.87 o 
  -2  -4   9       20.23       22.76      2.81 o 
  -1  -4   9      142.32      133.71      5.09 o 
   0  -4   9      416.64      350.91      6.94 o 
   1  -4   9       11.87       11.37      2.13 o 
   2  -4   9       72.65       73.51      3.59 o 
   3  -4   9       63.62       37.69      3.22 o 
   4  -4   9      102.82       66.15      4.74 o 
   5  -4   9       89.46       76.22      5.57 o 
   6  -4   9        0.11        2.77      5.64 o 
  -8  -3   9       42.77       52.01      7.78 o 
  -7  -3   9      475.57      488.12     13.94 o 
  -6  -3   9        0.10        2.07      3.15 o 
  -5  -3   9        1.51        2.03      2.40 o 
  -4  -3   9      194.10      167.18      4.18 o 
  -3  -3   9      593.50      600.54      7.75 o 
  -2  -3   9      194.83      240.32      4.77 o 
  -1  -3   9      123.45      102.64      2.59 o 
   0  -3   9     1795.40     1880.41     18.86 o 
   1  -3   9        0.25        1.59      1.52 o 
   2  -3   9      675.85      609.90     10.99 o 
   3  -3   9       18.59       21.11      2.64 o 
   4  -3   9        9.31        6.23      2.84 o 
   5  -3   9        5.14       20.42      4.00 o 
   6  -3   9       41.88       49.46      5.32 o 
   7  -3   9        5.37        0.00      5.89 o 
  -8  -2   9        2.10       12.57     13.05 o 
  -7  -2   9        0.62        6.89      6.66 o 
  -6  -2   9        0.08        1.42      2.66 o 
  -5  -2   9      225.47      198.79      5.58 o 
  -4  -2   9      670.29      701.30      8.91 o 
  -3  -2   9        8.12        4.48      1.66 o 
  -2  -2   9      242.38      220.33      3.91 o 
  -1  -2   9       32.89       46.55      1.77 o 
   0  -2   9      365.53      439.95      5.52 o 
   1  -2   9       40.23       22.66      1.59 o 
   2  -2   9        1.31        0.00      1.63 o 
   3  -2   9       14.81       14.57      2.30 o 
   4  -2   9      159.90      190.51      6.34 o 
   5  -2   9       14.83       15.54      3.51 o 
   6  -2   9        0.12        0.00      4.39 o 
   7  -2   9      458.62      486.20     12.40 o 
  -8  -1   9       19.13       18.17      7.30 o 
  -7  -1   9        2.99        0.00      6.46 o 
  -6  -1   9      281.98      365.92      8.42 o 
  -5  -1   9       86.96       89.30      4.02 o 
  -4  -1   9      665.74      618.34      8.83 o 
  -3  -1   9       27.99       19.60      1.65 o 
  -2  -1   9       61.97       63.38      2.26 o 
  -1  -1   9       10.44       10.84      1.18 o 
   0  -1   9     1038.41     1321.21     12.19 o 
   1  -1   9        6.24        3.63      1.15 o 
   2  -1   9      686.13      812.65      8.75 o 
   3  -1   9       52.53       48.62      2.15 o 
   4  -1   9      417.75      486.34      6.37 o 
   5  -1   9        1.17        3.32      3.09 o 
   6  -1   9       12.11       13.35      3.65 o 
   7  -1   9       31.23       38.44      7.77 o 
   8  -1   9       32.70       44.69      6.64 o 
  -8   0   9       60.26       46.36      9.17 o 
  -7   0   9      136.15      162.74      9.30 o 
  -6   0   9      891.21      814.97     11.78 o 
  -5   0   9      230.36      196.06      5.20 o 
  -4   0   9      144.83      159.48      3.81 o 
  -3   0   9      169.30      209.20      3.52 o 
  -2   0   9      315.11      272.33      3.87 o 
  -1   0   9      256.54      269.85      3.79 o 
   0   0   9       39.20       44.27      1.95 o 
   1   0   9       16.16       33.03      1.40 o 
   2   0   9     1169.03     1045.66      9.93 o 
   3   0   9       32.17       36.93      2.14 o 
   4   0   9       23.27       30.44      2.12 o 
   5   0   9       14.92        1.43      2.33 o 
   6   0   9     1069.13     1127.90     15.23 o 
   7   0   9       96.80      100.49      5.69 o 
   8   0   9        0.17        0.00      5.02 o 
  -8   1   9       24.35       30.92      9.16 o 
  -7   1   9        6.17        8.53      6.48 o 
  -6   1   9      137.19      117.48      5.69 o 
  -5   1   9      871.26      808.77     11.63 o 
  -4   1   9     1250.46     1179.18     16.08 o 
  -3   1   9        4.41        7.31      1.51 o 
  -2   1   9      199.12      185.10      3.49 o 
  -1   1   9     1116.90     1330.57     12.16 o 
   0   1   9      122.58      126.31      2.90 o 
   1   1   9      382.48      366.97      5.38 o 
   2   1   9      284.39      239.53      3.63 o 
   3   1   9       32.43       27.06      1.72 o 
   4   1   9       25.89       44.34      2.14 o 
   5   1   9       97.67       83.19      3.62 o 
   6   1   9      466.97      354.55      7.54 o 
   7   1   9      176.01      214.79      7.56 o 
   8   1   9        4.12        5.38      5.76 o 
   9   1   9        5.68        1.05     14.32 o 
  -7   2   9       27.58       52.37      6.73 o 
  -6   2   9        3.70       17.20      3.84 o 
  -5   2   9      387.84      384.45      7.62 o 
  -4   2   9      365.40      355.45      6.57 o 
  -3   2   9       54.99       78.93      2.89 o 
  -2   2   9      220.11      182.22      3.81 o 
  -1   2   9      112.83      133.93      2.65 o 
   0   2   9        3.45        2.49      0.89 o 
   1   2   9      397.25      323.04      3.94 o 
   2   2   9       15.01        5.14      1.11 o 
   3   2   9      446.71      384.74      4.64 o 
   4   2   9      193.69      226.33      3.83 o 
   5   2   9       11.51       34.29      2.48 o 
   6   2   9      290.31      244.86      6.02 o 
   7   2   9        0.23        0.67      3.32 o 
   8   2   9       52.99       37.86      6.52 o 
   9   2   9       13.14        9.02      7.18 o 
  -7   3   9       26.51       54.86      9.47 o 
  -6   3   9       20.26       23.65      5.13 o 
  -5   3   9       31.70       27.18      2.88 o 
  -4   3   9      109.86       88.59      3.60 o 
  -3   3   9       76.19       92.56      3.15 o 
  -2   3   9       10.27       14.05      1.53 o 
  -1   3   9       60.68       64.31      2.22 o 
   0   3   9       45.13       46.92      1.70 o 
   1   3   9      281.17      364.28      4.46 o 
   2   3   9      690.34      533.35      5.68 o 
   3   3   9      442.17      357.49      6.80 o 
   4   3   9      550.67      563.80      7.87 o 
   5   3   9      115.90      125.65      4.04 o 
   6   3   9       48.25       68.06      3.44 o 
   7   3   9        9.76       23.95      4.59 o 
   8   3   9       24.83       38.50      4.79 o 
   9   3   9      106.86      157.49     10.60 o 
  -6   4   9       17.73       25.59     11.24 o 
  -5   4   9        0.89        2.82      3.37 o 
  -4   4   9      337.49      345.11      6.81 o 
  -3   4   9      408.88      379.81      7.01 o 
  -2   4   9      744.32      656.69      8.27 o 
  -1   4   9       97.14      108.92      3.27 o 
   0   4   9     1605.99     1719.14     19.71 o 
   1   4   9     1137.34     1252.92     15.63 o 
   2   4   9        0.01        1.54      1.15 o 
   3   4   9      573.91      598.60     10.26 o 
   4   4   9     2705.88     2918.45     39.22 o 
   5   4   9      187.90      187.26      7.95 o 
   6   4   9      111.38      111.29      5.48 o 
   7   4   9        0.00        0.00      2.52 o 
   8   4   9       29.42       21.34      4.20 o 
   9   4   9      148.13      109.43     14.99 o 
  -6   5   9       10.86       23.01      8.14 o 
  -5   5   9        0.00       10.44      8.42 o 
  -4   5   9      105.06       90.64      4.72 o 
  -3   5   9        8.04       11.24      2.63 o 
  -2   5   9        1.72        5.20      2.16 o 
  -1   5   9      398.70      433.61      6.64 o 
   0   5   9       76.09       73.31      2.81 o 
   1   5   9     1406.48     1407.85     14.78 o 
   2   5   9       25.67       24.26      1.72 o 
   3   5   9      125.40      151.31      3.36 o 
   4   5   9      741.05      764.25     16.43 o 
   5   5   9      184.13      156.27      6.00 o 
   6   5   9      942.50      852.43     19.98 o 
   7   5   9        0.69        6.99      4.63 o 
   8   5   9      347.20      323.04     11.71 o 
   9   5   9        4.17        7.89      7.18 o 
  -5   6   9        1.20        0.00      5.73 o 
  -4   6   9      114.66      141.18      8.47 o 
  -3   6   9      242.33      218.42      8.68 o 
  -2   6   9       43.12       46.39      2.80 o 
  -1   6   9        0.01        3.10      2.08 o 
   0   6   9       36.23       42.81      2.89 o 
   1   6   9        0.16        2.01      1.60 o 
   2   6   9      115.88      115.58      3.91 o 
   3   6   9       97.53      122.09      3.23 o 
   4   6   9        7.87       12.43      2.98 o 
   5   6   9       10.01        8.07      3.67 o 
   6   6   9       51.15       74.36      5.54 o 
   7   6   9       13.50        0.39      4.85 o 
   8   6   9        0.46        0.00      6.36 o 
   9   6   9       81.15       93.62      8.59 o 
  -4   7   9        2.96        2.12      5.93 o 
  -3   7   9       49.24       46.37      5.82 o 
  -2   7   9      172.17      138.07      7.54 o 
  -1   7   9       22.61       16.22      2.39 o 
   0   7   9       27.89       32.52      2.93 o 
   1   7   9       39.02       37.09      2.81 o 
   2   7   9       54.53       37.60      2.58 o 
   3   7   9       17.84       19.22      2.55 o 
   4   7   9       18.55       18.17      3.71 o 
   5   7   9      249.42      236.26      8.31 o 
   6   7   9        0.38        0.00      4.04 o 
   7   7   9       46.63       66.55      7.07 o 
   8   7   9        1.19       11.01      7.06 o 
   9   7   9        6.33        3.13     13.25 o 
  -3   8   9        3.58        0.00      8.88 o 
  -2   8   9       32.49       22.45      7.80 o 
  -1   8   9        0.71        5.76      4.64 o 
   0   8   9      314.77      311.95      6.64 o 
   1   8   9        3.99        7.32      2.64 o 
   2   8   9      354.81      317.85      6.66 o 
   3   8   9      567.56      583.34      9.81 o 
   4   8   9      421.63      416.78      7.56 o 
   5   8   9      201.65      196.11      8.33 o 
   6   8   9       36.51       28.70      5.36 o 
   7   8   9       36.73       29.51      6.21 o 
   8   8   9        2.69        0.00      6.16 o 
   9   8   9       15.01       13.30      9.99 o 
  -2   9   9      116.01      145.70      9.13 o 
  -1   9   9        9.52       10.61      5.57 o 
   0   9   9       71.73       66.79      7.57 o 
   1   9   9       18.42       24.37      3.89 o 
   2   9   9       12.73       18.19      3.12 o 
   3   9   9      100.03      113.79      5.78 o 
   4   9   9       30.92       35.10      5.72 o 
   5   9   9       29.39       37.66      7.67 o 
   7   9   9       18.88        5.29      6.60 o 
   8   9   9        6.83        0.00      6.97 o 
  -1  10   9        2.72        0.81      6.45 o 
   0  10   9      113.81      137.18      8.77 o 
   1  10   9      294.46      288.01     10.99 o 
   2  10   9      141.79      127.87      7.98 o 
   3  10   9      301.34      329.41      9.24 o 
   4  10   9       94.78      107.82      6.63 o 
   5  10   9        2.44        0.00      7.36 o 
   6  10   9        0.81        0.72      6.66 o 
   7  10   9      132.84      115.10      8.87 o 
   1  11   9        3.23        8.88      6.50 o 
   2  11   9      135.98      142.40      8.65 o 
   3  11   9      266.89      251.49      9.83 o 
   4  11   9        3.26        6.25      5.85 o 
   5  11   9        6.03       11.88      6.54 o 
   6  11   9       17.18       21.26      7.22 o 
  -4  -9  10        6.61        0.00      7.37 o 
  -3  -9  10       10.68       12.10      7.28 o 
  -2  -9  10        2.21        5.77      6.99 o 
  -1  -9  10        4.96        7.18      7.30 o 
  -6  -8  10        1.27        0.00      8.35 o 
  -5  -8  10       71.14       57.03      7.28 o 
  -4  -8  10       11.29        7.19      7.49 o 
  -3  -8  10       25.86       10.38      6.11 o 
  -2  -8  10       64.76       65.80      7.23 o 
  -1  -8  10      112.02       87.64      7.59 o 
   0  -8  10       33.68       34.30      6.39 o 
   1  -8  10       95.35       96.68      9.68 o 
  -7  -7  10       70.37       85.67      8.35 o 
  -6  -7  10        0.82        5.43      6.21 o 
  -5  -7  10        9.55        3.72      6.75 o 
  -4  -7  10      149.67      177.90      9.45 o 
  -3  -7  10       23.45       24.98      8.15 o 
  -2  -7  10       83.73       62.62      8.19 o 
  -1  -7  10        1.65        5.63      4.68 o 
   0  -7  10       15.11       20.69      5.32 o 
   1  -7  10      173.37      187.37     10.72 o 
   2  -7  10       55.81       58.15      6.03 o 
   3  -7  10       13.45       12.56      9.14 o 
  -8  -6  10        1.71        0.00      7.92 o 
  -7  -6  10        4.84        1.73      5.80 o 
  -6  -6  10       41.71       58.77      4.92 o 
  -5  -6  10        0.00        2.66      4.38 o 
  -4  -6  10       57.20       48.19      5.86 o 
  -3  -6  10     1400.35     1455.62     24.43 o 
  -2  -6  10       82.03       84.45      5.94 o 
  -1  -6  10        4.72        5.95      3.90 o 
   0  -6  10        0.74        0.00      4.16 o 
   1  -6  10       14.49       16.58      4.47 o 
   2  -6  10      114.22       94.29      6.74 o 
   3  -6  10        0.14        6.15      5.25 o 
   4  -6  10        0.06        0.00     12.62 o 
  -8  -5  10       89.00       95.57      9.23 o 
  -7  -5  10       32.24       31.98      5.95 o 
  -6  -5  10       92.90       90.82      5.93 o 
  -5  -5  10       17.09       15.80      3.13 o 
  -4  -5  10       11.68       17.76      3.51 o 
  -3  -5  10       45.46       37.63      4.59 o 
  -2  -5  10      733.74      730.56     14.46 o 
  -1  -5  10     1075.45     1112.65     19.35 o 
   0  -5  10       69.96       62.09      8.03 o 
   1  -5  10       43.76       53.74      5.55 o 
   2  -5  10        2.17        0.00      2.81 o 
   3  -5  10       13.22       11.72      4.30 o 
   4  -5  10       56.45       59.07      5.79 o 
   5  -5  10       12.30        5.98      6.08 o 
  -8  -4  10       13.04       16.61      8.50 o 
  -7  -4  10        1.46        7.79      4.91 o 
  -6  -4  10       68.35       60.26      4.71 o 
  -5  -4  10      520.39      540.00      9.85 o 
  -4  -4  10      173.77      167.09      5.24 o 
  -3  -4  10       35.05       35.84      2.36 o 
  -2  -4  10       16.19       11.38      2.82 o 
  -1  -4  10       39.10       38.81      3.69 o 
   0  -4  10      166.70      165.51      5.68 o 
   1  -4  10        6.32        5.26      2.32 o 
   2  -4  10       16.77       22.16      3.94 o 
   3  -4  10        2.71       16.08      3.15 o 
   4  -4  10        1.61       10.12      4.50 o 
   5  -4  10        3.74        0.00      5.10 o 
   6  -4  10        9.39        3.93      7.29 o 
  -8  -3  10        0.94        0.00      8.05 o 
  -7  -3  10      220.10      228.49     10.90 o 
  -6  -3  10        2.00        7.79      3.32 o 
  -5  -3  10      485.58      428.90      9.07 o 
  -4  -3  10      351.93      410.84      6.59 o 
  -3  -3  10      563.02      579.90      7.75 o 
  -2  -3  10       20.52       18.91      1.88 o 
  -1  -3  10       42.35       39.99      2.43 o 
   0  -3  10      126.22      103.92      2.91 o 
   1  -3  10        5.02       10.80      2.01 o 
   2  -3  10      197.41      199.16      7.45 o 
   3  -3  10       22.19       17.92      3.04 o 
   4  -3  10       81.45       77.04      4.83 o 
   5  -3  10        5.13        8.46      4.34 o 
   6  -3  10        0.49        0.00      4.80 o 
   7  -3  10       12.34       12.37      9.77 o 
  -8  -2  10        0.25        2.75      8.88 o 
  -7  -2  10        3.94        0.00      5.88 o 
  -6  -2  10        9.74       11.07      3.84 o 
  -5  -2  10      232.59      213.86      5.78 o 
  -4  -2  10       19.92       20.32      3.60 o 
  -3  -2  10        1.04        2.31      1.65 o 
  -2  -2  10        8.30        8.68      1.68 o 
  -1  -2  10      969.53      908.27     14.56 o 
   0  -2  10       11.42       15.80      1.53 o 
   1  -2  10        4.12        3.77      1.68 o 
   2  -2  10       12.40       11.16      1.87 o 
   3  -2  10       97.67      137.62      4.75 o 
   4  -2  10      106.44      130.77      4.93 o 
   5  -2  10        3.42       16.15      4.13 o 
   6  -2  10        4.16        0.93      5.96 o 
   7  -2  10       64.19       65.85      6.34 o 
  -8  -1  10        1.38        0.18      7.30 o 
  -7  -1  10       70.57       86.39      8.29 o 
  -6  -1  10       24.52       21.83      3.20 o 
  -5  -1  10       63.51       59.57      3.57 o 
  -4  -1  10      417.60      425.05      6.10 o 
  -3  -1  10      354.92      332.71      5.09 o 
  -2  -1  10        7.64        6.76      1.51 o 
  -1  -1  10      446.06      543.48      9.89 o 
   0  -1  10      218.91      224.59      4.05 o 
   1  -1  10       63.42       43.51      2.43 o 
   2  -1  10      712.06      665.46      9.80 o 
   3  -1  10      121.04      142.77      3.54 o 
   4  -1  10      413.91      388.12      6.78 o 
   5  -1  10       20.41        6.30      3.70 o 
   6  -1  10      117.56      163.77      7.89 o 
   7  -1  10       15.20       10.72      5.09 o 
   8  -1  10       22.13       28.77      8.24 o 
  -8   0  10       14.57       10.16      7.84 o 
  -7   0  10        9.87        2.96      5.94 o 
  -6   0  10      593.37      586.43     11.34 o 
  -5   0  10      341.81      298.55      7.36 o 
  -4   0  10      266.03      259.99      5.52 o 
  -3   0  10      161.14      163.58      3.62 o 
  -2   0  10      856.46      801.29      7.90 o 
  -1   0  10     2519.62     2784.50     23.98 o 
   0   0  10        1.67       19.00      1.86 o 
   1   0  10        4.73        3.42      1.22 o 
   2   0  10      182.56      195.50      3.46 o 
   3   0  10      134.16      100.98      3.45 o 
   4   0  10      326.66      333.01      5.82 o 
   5   0  10      201.12      179.02      5.50 o 
   6   0  10       99.00       69.75      4.51 o 
   7   0  10       24.95        7.22      5.03 o 
   8   0  10       33.65       19.97      5.96 o 
  -8   1  10        8.00       22.06      8.88 o 
  -7   1  10       98.70      126.42      9.60 o 
  -6   1  10       24.06       27.59      4.62 o 
  -5   1  10       12.00        8.96      3.17 o 
  -4   1  10      102.35      120.86      4.09 o 
  -3   1  10      272.02      262.00      4.71 o 
  -2   1  10        9.89        2.21      1.30 o 
  -1   1  10       20.53       28.69      1.35 o 
   0   1  10       74.95       41.90      2.05 o 
   1   1  10       46.67       20.19      1.68 o 
   2   1  10      183.49      168.18      3.33 o 
   3   1  10       82.71      104.98      2.86 o 
   4   1  10      331.00      368.57      5.56 o 
   5   1  10       49.96       68.39      3.48 o 
   6   1  10     1983.29     1934.87     24.84 o 
   7   1  10        4.55       11.00      4.22 o 
   8   1  10       21.53       21.44      6.22 o 
   9   1  10        5.60       14.58      8.57 o 
  -7   2  10        2.90        0.00     10.69 o 
  -6   2  10       11.69       14.28      4.41 o 
  -5   2  10      131.77      159.38      5.57 o 
  -4   2  10       38.98       52.71      2.84 o 
  -3   2  10      108.80      120.68      3.59 o 
  -2   2  10       27.17       29.24      1.75 o 
  -1   2  10      222.98      183.89      3.68 o 
   0   2  10      131.76      119.35      2.89 o 
   1   2  10      255.49      194.77      3.83 o 
   2   2  10      102.72      132.08      2.52 o 
   3   2  10      766.97      773.59      8.84 o 
   4   2  10        7.28       16.83      1.98 o 
   5   2  10       11.52        9.87      2.72 o 
   6   2  10       63.41       90.85      5.23 o 
   7   2  10       24.68       21.73      4.16 o 
   8   2  10        5.88        6.26      4.83 o 
   9   2  10        0.05        4.38      8.06 o 
  -7   3  10        0.20        0.00      8.39 o 
  -6   3  10       25.09       27.88      5.00 o 
  -5   3  10        0.26        5.72      3.39 o 
  -4   3  10      601.98      626.48      9.68 o 
  -3   3  10       41.71       39.38      2.43 o 
  -2   3  10      142.20      150.90      3.62 o 
  -1   3  10      318.49      339.83      5.49 o 
   0   3  10        1.52        0.00      1.15 o 
   1   3  10      526.04      417.40      5.25 o 
   2   3  10       49.43       57.14      2.11 o 
   3   3  10      264.04      198.58      4.30 o 
   4   3  10       20.22       21.01      1.91 o 
   5   3  10      322.15      292.53      7.61 o 
   6   3  10        9.11        3.35      2.81 o 
   7   3  10        0.14        0.00      3.99 o 
   8   3  10       14.32       12.00      4.86 o 
   9   3  10       32.11       48.32      8.81 o 
  -6   4  10        6.75       18.05      7.87 o 
  -5   4  10       13.09        8.18      3.77 o 
  -4   4  10     1397.32     1288.82     14.97 o 
  -3   4  10      641.40      593.71     11.77 o 
  -2   4  10       81.13       84.79      3.06 o 
  -1   4  10      304.67      267.41      4.22 o 
   0   4  10        0.77        3.10      1.30 o 
   1   4  10      636.86      731.64      9.43 o 
   2   4  10      183.65      148.38      3.46 o 
   3   4  10      386.08      395.28      5.92 o 
   4   4  10     1145.25     1188.42     13.78 o 
   5   4  10        1.27        3.03      2.94 o 
   6   4  10        9.01       10.37      4.15 o 
   7   4  10       37.06       42.31      3.10 o 
   8   4  10        5.47       17.89      4.87 o 
   9   4  10       57.35       43.44      8.39 o 
  -6   5  10       17.92       20.10     10.67 o 
  -5   5  10       30.13       15.54      5.54 o 
  -4   5  10      150.56      127.49      6.69 o 
  -3   5  10       71.93       80.95      5.46 o 
  -2   5  10      912.14      789.09     12.60 o 
  -1   5  10      326.68      363.15      6.15 o 
   0   5  10      441.22      478.41      6.73 o 
   1   5  10     2179.92     2165.40     21.74 o 
   2   5  10      249.37      195.10      3.88 o 
   3   5  10      660.52      825.90     10.67 o 
   4   5  10      603.16      566.44     10.36 o 
   5   5  10       11.58        8.00      4.36 o 
   6   5  10      792.79      667.39     14.33 o 
   7   5  10      214.79      241.97      9.96 o 
   8   5  10       54.40       45.90      6.87 o 
   9   5  10        4.89        0.00      7.71 o 
  -5   6  10       51.01       36.29      6.38 o 
  -4   6  10        0.06        0.00      5.15 o 
  -3   6  10      339.90      342.73     13.05 o 
  -2   6  10      301.24      294.78      6.42 o 
  -1   6  10       42.24       56.78      3.84 o 
   0   6  10        0.74        2.35      2.02 o 
   1   6  10       51.38       53.52      2.64 o 
   2   6  10       58.78       47.12      2.46 o 
   3   6  10       22.72       13.98      2.02 o 
   4   6  10       53.64       36.67      3.74 o 
   5   6  10       86.83       84.90      5.49 o 
   6   6  10      188.82      160.93      7.92 o 
   7   6  10        1.67       13.46      6.80 o 
   8   6  10       60.11       78.38     10.08 o 
   9   6  10        4.27        0.00      7.30 o 
  -4   7  10       18.37       19.39      6.35 o 
  -3   7  10       34.06       26.81      5.75 o 
  -2   7  10       24.00       24.40      5.90 o 
  -1   7  10        4.77        0.00      2.41 o 
   0   7  10      120.27      144.93      6.16 o 
   1   7  10       52.59       59.81      3.37 o 
   2   7  10       21.70       18.47      2.40 o 
   3   7  10        1.00        0.47      2.41 o 
   4   7  10       11.43        8.04      3.58 o 
   5   7  10       52.70       58.25      6.38 o 
   6   7  10        9.79       14.23      4.77 o 
   7   7  10       18.65       23.97      6.66 o 
   8   7  10        9.12        4.65      9.81 o 
   9   7  10        0.52        0.00      8.05 o 
  -3   8  10       14.53       11.60      6.01 o 
  -2   8  10       76.46       68.09      9.16 o 
  -1   8  10       81.76       72.59      6.48 o 
   0   8  10      398.53      414.49     10.81 o 
   1   8  10       29.07       33.00      3.35 o 
   2   8  10      284.77      274.06      6.38 o 
   3   8  10       32.52       24.53      3.30 o 
   4   8  10       60.96       52.15      3.30 o 
   5   8  10       53.21       48.33      5.34 o 
   6   8  10      170.61      150.66      9.61 o 
   7   8  10      157.57      175.25      9.95 o 
   8   8  10        0.75        3.69      6.73 o 
   9   8  10       91.94      106.02      9.78 o 
  -2   9  10        0.00       16.85      6.66 o 
  -1   9  10        7.70        7.99      5.85 o 
   0   9  10       38.17       31.94      5.74 o 
   1   9  10      345.11      365.70      9.15 o 
   2   9  10      124.83      139.30      5.84 o 
   3   9  10       33.27       32.41      3.99 o 
   4   9  10      248.42      251.27      8.43 o 
   5   9  10      141.66      134.39      9.06 o 
   6   9  10       83.90       85.37      7.48 o 
   7   9  10      155.74      179.62     10.45 o 
   8   9  10       88.20       86.47      8.77 o 
  -1  10  10       24.14       25.50      7.14 o 
   0  10  10        0.05        2.64      7.01 o 
   1  10  10      258.47      267.53     12.49 o 
   2  10  10       17.43        3.23      4.01 o 
   3  10  10      204.89      228.25      9.19 o 
   4  10  10        0.15        7.43      5.18 o 
   5  10  10        2.15        0.00      5.62 o 
   6  10  10       20.92        3.96      7.63 o 
   7  10  10        4.47        0.00     13.60 o 
   2  11  10       54.42       52.04      9.16 o 
   3  11  10      131.23      123.37      8.80 o 
   4  11  10      232.99      265.07     11.86 o 
   5  11  10       10.34       13.95     10.08 o 
   6  11  10       39.29       32.20      7.67 o 
  -5  -8  11        7.04       14.02      7.06 o 
  -4  -8  11       15.72       14.55      9.54 o 
  -3  -8  11       11.23       19.20      6.60 o 
  -2  -8  11       11.40        8.45      6.05 o 
  -1  -8  11       70.36       67.75      7.68 o 
   0  -8  11       28.85       26.12      6.70 o 
   1  -8  11       15.25       10.55      6.60 o 
  -6  -7  11        0.35        0.95      6.24 o 
  -5  -7  11       12.30       12.68     12.02 o 
  -4  -7  11      121.58      142.94      9.71 o 
  -3  -7  11        4.56        4.25      5.45 o 
  -2  -7  11        9.76        9.53      5.32 o 
  -1  -7  11       64.90       59.41      6.31 o 
   0  -7  11      126.08      111.13      7.59 o 
   1  -7  11        8.80        2.17      5.83 o 
   2  -7  11       51.43       48.23      6.53 o 
  -7  -6  11       27.71       20.89      8.19 o 
  -6  -6  11        1.01        2.76      5.58 o 
  -5  -6  11      149.53      144.09      9.99 o 
  -4  -6  11       23.16       23.48      5.50 o 
  -3  -6  11      114.65      122.40      7.23 o 
  -2  -6  11     1276.20     1240.61     22.00 o 
  -1  -6  11      330.74      326.77     13.46 o 
   0  -6  11      181.71      195.42      8.67 o 
   1  -6  11       93.93       75.64      6.61 o 
   2  -6  11        5.69        5.45      5.93 o 
   3  -6  11       72.41       82.00      6.91 o 
   4  -6  11        0.00        0.00     10.40 o 
  -8  -5  11        6.11        0.00      7.90 o 
  -7  -5  11        0.46        1.78      6.38 o 
  -6  -5  11      157.57      131.43      6.93 o 
  -5  -5  11       27.00       28.67      5.69 o 
  -4  -5  11        0.00        0.00      2.81 o 
  -3  -5  11       31.39       29.34      4.28 o 
  -2  -5  11       93.65       84.09      5.71 o 
  -1  -5  11      910.89      927.85     17.27 o 
   0  -5  11       10.18       12.75      4.06 o 
   1  -5  11        2.58        4.59      4.18 o 
   2  -5  11       24.99       28.37      8.47 o 
   3  -5  11        0.66        1.65      4.31 o 
   4  -5  11        9.89        0.00      5.11 o 
   5  -5  11       60.10       91.58      6.91 o 
  -8  -4  11        4.82        9.21     11.40 o 
  -7  -4  11        8.49        9.02      6.19 o 
  -6  -4  11       11.47       14.69      4.85 o 
  -5  -4  11      107.09       83.92      4.39 o 
  -4  -4  11       26.20       26.15      3.65 o 
  -3  -4  11      399.59      366.89      6.54 o 
  -2  -4  11        0.07        3.44      2.84 o 
  -1  -4  11     1080.01     1068.43     16.29 o 
   0  -4  11       56.66       55.81      3.96 o 
   1  -4  11       28.94       24.26      2.64 o 
   2  -4  11        2.33        2.28      2.84 o 
   3  -4  11       22.12       17.64      3.48 o 
   4  -4  11      107.89      125.96      7.04 o 
   5  -4  11        0.45        8.19      5.16 o 
   6  -4  11        9.38        0.00      6.45 o 
  -8  -3  11        7.51       11.73     10.13 o 
  -7  -3  11       19.13       19.90      6.19 o 
  -6  -3  11      129.59      114.07      7.49 o 
  -5  -3  11      442.75      378.67      8.21 o 
  -4  -3  11       31.86       57.72      3.07 o 
  -3  -3  11      177.99      171.05      4.96 o 
  -2  -3  11      318.54      288.55      5.28 o 
  -1  -3  11      107.76       99.52      4.94 o 
   0  -3  11        0.01        3.84      1.85 o 
   1  -3  11      113.76      106.14      3.84 o 
   2  -3  11       74.03       87.42      3.90 o 
   3  -3  11      160.91      157.97      5.97 o 
   4  -3  11       13.00        6.72      3.85 o 
   5  -3  11       89.37      137.49      7.39 o 
   6  -3  11       17.06       19.04      7.09 o 
  -8  -2  11       20.44       26.44      8.17 o 
  -7  -2  11       74.79       74.65      8.05 o 
  -6  -2  11       76.44       74.04      5.24 o 
  -5  -2  11        8.76        4.19      4.03 o 
  -4  -2  11      243.30      228.88      5.09 o 
  -3  -2  11      116.74      117.27      3.40 o 
  -2  -2  11        0.73        1.50      1.84 o 
  -1  -2  11       99.14      122.58      3.24 o 
   0  -2  11      253.40      223.54      4.68 o 
   1  -2  11       20.13       11.79      2.00 o 
   2  -2  11        4.69        1.48      1.97 o 
   3  -2  11       46.02       61.93      4.13 o 
   4  -2  11       33.69       28.04      3.60 o 
   5  -2  11       52.05       63.09      5.30 o 
   6  -2  11        5.83        0.00      5.69 o 
   7  -2  11        1.71        2.70      6.51 o 
  -8  -1  11       31.60       38.29      8.07 o 
  -7  -1  11       11.21       27.52      6.60 o 
  -6  -1  11       68.94       84.90      7.73 o 
  -5  -1  11        7.19        5.80      2.76 o 
  -4  -1  11       54.81       46.17      2.75 o 
  -3  -1  11      103.60      111.68      3.29 o 
  -2  -1  11      131.36      146.95      3.49 o 
  -1  -1  11      318.72      391.47     11.08 o 
   0  -1  11      198.64      255.39      4.51 o 
   1  -1  11       99.13      115.69      3.20 o 
   2  -1  11      511.75      469.96      6.53 o 
   3  -1  11        0.74        1.34      1.98 o 
   4  -1  11      160.64      161.11      5.27 o 
   5  -1  11       20.89       20.64      4.21 o 
   6  -1  11        0.63        8.54      4.91 o 
   7  -1  11      137.20      150.67      8.31 o 
   8  -1  11       58.70       68.30      9.34 o 
  -8   0  11       10.09        9.05      7.74 o 
  -7   0  11       19.59       21.66      6.73 o 
  -6   0  11      180.17      145.79      6.89 o 
  -5   0  11      244.58      222.66      6.12 o 
  -4   0  11      311.94      294.87      6.01 o 
  -3   0  11      396.45      304.30      5.00 o 
  -2   0  11      473.24      455.33      5.84 o 
  -1   0  11        0.19        3.06      1.02 o 
   0   0  11       26.02       56.40      2.54 o 
   1   0  11      249.82      220.99      5.16 o 
   2   0  11        3.50       10.39      1.75 o 
   3   0  11      101.94      124.98      4.25 o 
   4   0  11      338.45      301.95      6.50 o 
   5   0  11      183.07      195.23      5.84 o 
   6   0  11       43.26       54.23      4.42 o 
   7   0  11       77.78       54.31      6.59 o 
   8   0  11        0.87        0.00      6.45 o 
  -7   1  11        0.07       16.77      7.17 o 
  -6   1  11       19.81        5.40      4.19 o 
  -5   1  11       20.56       25.16      3.18 o 
  -4   1  11     2249.26     2244.82     30.04 o 
  -3   1  11       13.90       26.30      2.54 o 
  -2   1  11      575.03      590.27      7.63 o 
  -1   1  11       73.61       80.83      2.10 o 
   0   1  11      334.27      285.78      4.87 o 
   1   1  11     5318.96     5345.27     82.40 o 
   2   1  11      701.39      747.67      8.02 o 
   3   1  11      120.37      119.16      3.40 o 
   4   1  11        0.13        0.35      2.12 o 
   5   1  11       20.42        8.55      2.57 o 
   6   1  11     1357.86     1316.03     17.15 o 
   7   1  11       51.36       62.24      5.31 o 
   8   1  11      246.78      237.64      9.92 o 
  -7   2  11       26.02       35.02      7.09 o 
  -6   2  11        1.20        0.00      4.26 o 
  -5   2  11       39.02       39.56      3.40 o 
  -4   2  11     2486.50     2473.84     34.49 o 
  -3   2  11      499.08      495.71      7.09 o 
  -2   2  11       28.72       28.85      2.19 o 
  -1   2  11       35.35       39.41      2.05 o 
   0   2  11       69.10       51.00      2.29 o 
   1   2  11      149.21      179.38      3.94 o 
   2   2  11       83.94       53.29      1.94 o 
   3   2  11       48.49       70.72      2.77 o 
   4   2  11        0.00        6.55      2.29 o 
   5   2  11       35.73       24.65      2.69 o 
   6   2  11      271.35      341.21      8.16 o 
   7   2  11       12.98       18.01      4.45 o 
   8   2  11       69.20       79.58      6.39 o 
   9   2  11       34.73       34.14      8.68 o 
  -7   3  11        7.57        0.00      8.86 o 
  -6   3  11       87.94       68.17      7.02 o 
  -5   3  11       56.53       57.56      4.58 o 
  -4   3  11       63.19       69.92      3.59 o 
  -3   3  11       24.28       30.96      2.46 o 
  -2   3  11        1.81        2.66      1.66 o 
  -1   3  11       20.71       27.19      1.67 o 
   0   3  11       88.92       91.94      3.06 o 
   1   3  11      444.65      427.43      5.80 o 
   2   3  11       45.40       34.28      1.79 o 
   3   3  11      236.76      219.52      4.26 o 
   4   3  11      151.56      183.86      7.04 o 
   5   3  11       51.89       23.47      2.55 o 
   6   3  11       32.56       27.43      3.32 o 
   7   3  11       47.84       53.52      4.69 o 
   8   3  11        3.23        0.00      5.15 o 
   9   3  11        0.00        8.77      8.47 o 
  -6   4  11       22.54       12.22     14.34 o 
  -5   4  11       20.87       23.97      4.38 o 
  -4   4  11      883.87      858.22     14.09 o 
  -3   4  11       62.32       85.75      3.91 o 
  -2   4  11      222.95      227.73      4.59 o 
  -1   4  11       68.34       91.39      3.91 o 
   0   4  11       15.99       19.85      1.82 o 
   1   4  11       23.48       22.96      1.91 o 
   2   4  11        6.98        5.53      1.57 o 
   3   4  11      593.58      532.83      7.06 o 
   4   4  11      257.69      282.74      5.10 o 
   5   4  11      307.77      281.24      7.68 o 
   6   4  11       12.38       31.48      4.71 o 
   7   4  11        5.23       30.32      7.48 o 
   8   4  11        4.62        0.00      8.74 o 
   9   4  11       17.09       24.05      8.36 o 
  -5   5  11        0.00        1.22      6.28 o 
  -4   5  11      343.94      383.55      8.76 o 
  -3   5  11      243.90      196.91      5.11 o 
  -2   5  11      342.47      353.15      6.51 o 
  -1   5  11      292.02      313.93      5.87 o 
   0   5  11       12.24        8.15      1.77 o 
   1   5  11      536.96      567.36      7.58 o 
   2   5  11       10.51       13.59      1.97 o 
   3   5  11        0.34        0.00      1.73 o 
   4   5  11        6.19       10.49      2.87 o 
   5   5  11        9.57        9.24      3.53 o 
   6   5  11      623.42      591.89     13.40 o 
   7   5  11       15.09       15.73      5.49 o 
   8   5  11        1.95        0.00      6.32 o 
   9   5  11        2.23        0.00      7.82 o 
  -5   6  11        9.52       16.48      6.94 o 
  -4   6  11       24.06        8.09      5.14 o 
  -3   6  11        0.14        0.00      3.60 o 
  -2   6  11       37.45       44.12      5.28 o 
  -1   6  11      266.78      282.54      6.40 o 
   0   6  11      148.33      133.90      4.36 o 
   1   6  11      525.43      566.79      7.84 o 
   2   6  11        0.07        0.00      1.84 o 
   3   6  11       23.65       35.97      2.58 o 
   4   6  11       64.57       57.63      4.09 o 
   5   6  11       61.66       76.91      5.71 o 
   6   6  11      385.04      388.27     11.17 o 
   7   6  11        1.95        0.41      5.55 o 
   8   6  11        1.12        7.44     10.14 o 
   9   6  11       23.64       13.55      8.07 o 
  -4   7  11        0.05        3.71      6.00 o 
  -3   7  11        0.05        0.00      7.54 o 
  -2   7  11       23.00       30.06      5.26 o 
  -1   7  11       23.46       19.04      3.87 o 
   0   7  11       34.34       23.59      4.16 o 
   1   7  11        1.69        0.00      2.32 o 
   2   7  11        0.65        0.00      2.13 o 
   3   7  11        9.78        7.05      2.62 o 
   4   7  11      431.88      499.79     11.49 o 
   5   7  11      144.87      153.51      7.54 o 
   6   7  11      202.30      216.35      9.46 o 
   7   7  11       10.61       11.89      5.79 o 
   8   7  11       14.31       13.77      6.58 o 
   9   7  11       13.90       14.93     13.74 o 
  -3   8  11        5.39        1.02      6.31 o 
  -2   8  11       24.42       18.38      6.46 o 
  -1   8  11        0.22        0.00      5.66 o 
   0   8  11      137.79      103.35      6.03 o 
   1   8  11      154.22      155.96      5.72 o 
   2   8  11      421.04      385.26     10.04 o 
   3   8  11      137.93      136.79      5.41 o 
   4   8  11      413.22      405.37      7.80 o 
   5   8  11      242.80      253.32     11.10 o 
   6   8  11        0.11        6.50      5.86 o 
   7   8  11       58.06       84.25     12.77 o 
   8   8  11        0.38        1.27      8.43 o 
  -2   9  11        1.30        1.89      6.79 o 
  -1   9  11       87.27      106.28      7.80 o 
   0   9  11        4.50        4.31      5.12 o 
   1   9  11       69.78       69.08      4.93 o 
   2   9  11      109.11       89.48      5.12 o 
   3   9  11      110.02       84.01      5.67 o 
   4   9  11        6.70       13.13      4.36 o 
   5   9  11       87.38      100.43      7.06 o 
   6   9  11       45.49       48.13      6.68 o 
   7   9  11      263.84      319.35     19.29 o 
   8   9  11      108.60      112.27      9.38 o 
   0  10  11       11.84        7.12      6.03 o 
   1  10  11       44.97       63.06      6.58 o 
   2  10  11      280.73      259.95      8.98 o 
   3  10  11       71.15       93.94      5.80 o 
   4  10  11        7.71        0.00      6.22 o 
   5  10  11       63.85       54.75      6.65 o 
   6  10  11       12.83       11.15      6.58 o 
   7  10  11        5.74        4.74      7.36 o 
   2  11  11       22.38       29.96      6.94 o 
   3  11  11      209.03      206.46     12.74 o 
   4  11  11       87.24       98.05      9.71 o 
   5  11  11       48.13       57.15      7.63 o 
  -4  -8  12       38.11       36.93     11.80 o 
  -3  -8  12        4.84        9.76      6.79 o 
  -2  -8  12       10.80       19.07      6.91 o 
  -1  -8  12       68.46       88.53     11.82 o 
   0  -8  12        5.69        8.53      8.66 o 
  -6  -7  12        7.94       10.24      8.88 o 
  -5  -7  12       10.49       13.74      6.50 o 
  -4  -7  12        0.89        6.27      9.85 o 
  -3  -7  12       16.82       20.36      5.96 o 
  -2  -7  12        6.98        6.64      5.52 o 
  -1  -7  12       22.38       24.72      5.77 o 
   0  -7  12        3.85        0.00      6.38 o 
   1  -7  12        4.06        9.92      5.96 o 
   2  -7  12        4.26        3.30      6.20 o 
  -7  -6  12      218.63      253.07     15.35 o 
  -6  -6  12       24.01       15.82      7.72 o 
  -5  -6  12       21.00       16.73      7.22 o 
  -4  -6  12       21.12       14.07      5.37 o 
  -3  -6  12       72.72       58.67      9.30 o 
  -2  -6  12       36.05       36.24      6.07 o 
  -1  -6  12      177.25      185.26      8.93 o 
   0  -6  12       75.79       83.26      6.45 o 
   1  -6  12      152.25      160.19      9.07 o 
   2  -6  12        0.12        2.51      9.85 o 
   3  -6  12        1.36       10.09      5.89 o 
  -7  -5  12       30.51       29.22      7.39 o 
  -6  -5  12       23.39       17.06      5.10 o 
  -5  -5  12        9.47        7.80      4.08 o 
  -4  -5  12       14.86       20.21      4.31 o 
  -3  -5  12      341.87      317.43      9.82 o 
  -2  -5  12      756.40      810.07     15.95 o 
  -1  -5  12        4.77        1.33      3.90 o 
   0  -5  12      161.73      181.15      8.09 o 
   1  -5  12        0.16        0.00      6.61 o 
   2  -5  12       37.68       43.98      4.49 o 
   3  -5  12        0.89        3.80      4.38 o 
   4  -5  12      101.18       79.65      6.98 o 
  -7  -4  12       20.08       31.33     11.43 o 
  -6  -4  12       94.26       80.10      5.78 o 
  -5  -4  12        0.47        3.23      5.00 o 
  -4  -4  12        2.12        0.00      2.90 o 
  -3  -4  12      971.14      945.40     12.32 o 
  -2  -4  12      947.51      916.70     15.00 o 
  -1  -4  12      907.88      865.84     14.27 o 
   0  -4  12        3.45        2.99      3.28 o 
   1  -4  12       20.11       21.71      2.80 o 
   2  -4  12      144.25      140.88      9.09 o 
   3  -4  12      162.82      170.12     12.03 o 
   4  -4  12      152.97      132.01      6.60 o 
   5  -4  12       32.63       18.21      7.87 o 
  -8  -3  12       17.21       28.30      9.59 o 
  -7  -3  12        5.14        0.00      6.22 o 
  -6  -3  12       17.17       19.73      4.47 o 
  -5  -3  12      190.66      158.71      6.99 o 
  -4  -3  12       67.36       45.28      3.28 o 
  -3  -3  12       18.47       35.39      2.83 o 
  -2  -3  12        0.02        4.12      2.37 o 
  -1  -3  12      711.62      692.56      9.19 o 
   0  -3  12       41.18       45.55      2.40 o 
   1  -3  12      615.68      619.19      8.87 o 
   2  -3  12      149.17      178.31      6.64 o 
   3  -3  12       81.27       71.80      4.30 o 
   4  -3  12      261.47      296.94      8.24 o 
   5  -3  12       70.90       78.37      6.01 o 
   6  -3  12        0.38        8.01      6.37 o 
  -8  -2  12       10.85        9.09      8.40 o 
  -7  -2  12       36.81       30.43      8.09 o 
  -6  -2  12       59.72       47.82      5.03 o 
  -5  -2  12       24.84       17.42      3.37 o 
  -4  -2  12       62.98       75.02      3.95 o 
  -3  -2  12        0.95        8.05      2.04 o 
  -2  -2  12       22.24       20.41      2.30 o 
  -1  -2  12       77.41       79.85      3.10 o 
   0  -2  12       85.91       85.71      2.98 o 
   1  -2  12        8.49        8.98      2.43 o 
   2  -2  12        2.13        1.21      2.09 o 
   3  -2  12        0.00        1.77      2.79 o 
   4  -2  12        3.76        6.94      3.28 o 
   5  -2  12       69.63       73.52      5.62 o 
   6  -2  12       69.68       74.27      7.51 o 
   7  -2  12       10.07       10.38      7.05 o 
  -8  -1  12       82.19       97.32     14.57 o 
  -7  -1  12        2.50        7.30      6.48 o 
  -6  -1  12       82.98       77.26      5.34 o 
  -5  -1  12       17.48       24.21      3.38 o 
  -4  -1  12        4.91        8.25      2.53 o 
  -3  -1  12       38.08       42.46      2.38 o 
  -2  -1  12      349.18      365.74      5.67 o 
  -1  -1  12        8.12       14.94      1.77 o 
   0  -1  12      110.82      134.63      3.34 o 
   1  -1  12      441.02      477.66      6.90 o 
   2  -1  12       68.88       64.93      2.75 o 
   3  -1  12       16.38        6.45      2.18 o 
   4  -1  12       45.23       44.25      3.60 o 
   5  -1  12       12.43        8.04      4.11 o 
   6  -1  12        1.72        4.98      5.09 o 
   7  -1  12        7.29        3.72      6.55 o 
  -7   0  12       11.49        5.01      6.65 o 
  -6   0  12      163.38      143.16      7.32 o 
  -5   0  12      549.86      556.68      9.88 o 
  -4   0  12       20.06       35.82      2.99 o 
  -3   0  12       41.35       50.26      3.21 o 
  -2   0  12      255.69      209.19      7.17 o 
  -1   0  12      816.87      812.67     11.76 o 
   0   0  12       37.41       56.19      3.61 o 
   1   0  12        4.63        7.99      1.56 o 
   2   0  12        8.42        3.35      1.82 o 
   3   0  12       17.45       18.59      2.69 o 
   4   0  12      580.30      675.18     10.25 o 
   5   0  12        2.17        0.00      3.24 o 
   6   0  12       23.11       20.70      5.45 o 
   7   0  12        1.41        0.00      8.47 o 
   8   0  12      141.77      127.00      8.03 o 
  -7   1  12      112.02      106.88      8.97 o 
  -6   1  12       82.27       87.74      5.73 o 
  -5   1  12       22.94       17.53      3.33 o 
  -4   1  12     1453.18     1409.94     16.81 o 
  -3   1  12       85.03       65.41      3.20 o 
  -2   1  12      126.83      108.10      3.50 o 
  -1   1  12       53.47       50.92      2.73 o 
   0   1  12      700.57      669.51     12.39 o 
   1   1  12      109.50       99.04      5.81 o 
   2   1  12       65.68       61.34      2.40 o 
   3   1  12       72.75       66.69      3.01 o 
   4   1  12       39.18       24.94      2.72 o 
   5   1  12       19.96       35.68      4.18 o 
   6   1  12       65.38       51.94      4.80 o 
   7   1  12      100.65       66.39      6.05 o 
   8   1  12       72.60       61.75      6.67 o 
  -7   2  12      181.41      203.42     17.76 o 
  -6   2  12       86.01      102.88      6.51 o 
  -5   2  12       29.41       54.27      5.05 o 
  -4   2  12      188.77      207.14      7.71 o 
  -3   2  12     1130.85     1088.47     18.33 o 
  -2   2  12      273.27      288.26      5.54 o 
  -1   2  12       69.94       77.89      2.43 o 
   0   2  12       19.30       22.50      1.94 o 
   1   2  12       87.08       91.49      4.87 o 
   2   2  12       44.31       31.95      1.77 o 
   3   2  12      106.97      119.67      3.78 o 
   4   2  12        9.23       10.40      2.25 o 
   5   2  12        7.06        1.44      2.31 o 
   6   2  12        4.12        4.59      3.52 o 
   7   2  12       32.05       65.35      6.43 o 
   8   2  12      291.93      292.91     18.78 o 
  -6   3  12        0.68        3.56      6.24 o 
  -5   3  12       75.81       73.89      5.16 o 
  -4   3  12      204.02      241.12      6.70 o 
  -3   3  12      272.84      249.57      5.35 o 
  -2   3  12      360.55      381.59      6.50 o 
  -1   3  12        7.30       10.31      2.09 o 
   0   3  12        8.56       13.13      1.42 o 
   1   3  12      229.85      287.61      5.33 o 
   2   3  12       71.51       64.38      2.50 o 
   3   3  12      120.98      127.03      3.64 o 
   4   3  12      410.08      425.13      6.23 o 
   5   3  12       27.96       24.67      2.43 o 
   7   3  12       48.06       40.13      4.89 o 
   8   3  12        3.99        8.75      6.90 o 
   9   3  12       24.00       38.22      9.45 o 
  -6   4  12        6.35        6.07      8.43 o 
  -5   4  12        7.79       18.04      4.61 o 
  -4   4  12        0.92        3.22      3.42 o 
  -3   4  12       19.72       25.84      3.05 o 
  -2   4  12      340.72      346.20      5.68 o 
  -1   4  12       83.11       70.39      2.94 o 
   0   4  12      189.82      221.08      4.37 o 
   1   4  12      164.99      165.33      3.72 o 
   2   4  12      651.96      673.65      8.84 o 
   3   4  12      336.41      311.96      5.30 o 
   4   4  12       27.73       19.97      2.11 o 
   5   4  12       58.07       66.38      3.27 o 
   6   4  12       21.91       27.08      2.91 o 
   7   4  12        1.60        2.82      5.09 o 
   8   4  12        9.17        4.32      8.60 o 
   9   4  12        5.36        0.00      8.20 o 
  -5   5  12        6.17        4.15      7.86 o 
  -4   5  12       17.11       23.71      4.00 o 
  -3   5  12       94.44      101.09      4.55 o 
  -2   5  12       18.01       24.76      2.71 o 
  -1   5  12        5.04       18.75      2.61 o 
   0   5  12       29.15       32.88      3.12 o 
   1   5  12        0.13        0.00      1.91 o 
   2   5  12      115.62      100.28      4.16 o 
   3   5  12       42.87       40.08      2.68 o 
   4   5  12       49.88       55.80      2.91 o 
   5   5  12       11.31        9.74      3.58 o 
   6   5  12     1169.17     1077.68     19.90 o 
   7   5  12       87.94       68.77      6.84 o 
   8   5  12       25.76       18.32      6.73 o 
   9   5  12       54.50       58.73      9.60 o 
  -5   6  12       15.28       20.57      7.21 o 
  -4   6  12       66.99       35.39      5.98 o 
  -3   6  12        9.27       12.05      4.04 o 
  -2   6  12       56.12       64.87      4.37 o 
  -1   6  12       20.28       24.13      3.03 o 
   0   6  12        0.08        3.58      2.37 o 
   1   6  12        5.16        6.85      2.22 o 
   2   6  12      225.98      225.81      4.84 o 
   3   6  12       49.14       40.54      2.69 o 
   4   6  12       22.82       27.71      3.49 o 
   5   6  12        0.03        3.67      4.19 o 
   6   6  12      792.09      919.87     18.28 o 
   7   6  12       48.63       47.10      7.49 o 
   8   6  12       35.16       12.64     12.17 o 
   9   6  12        0.34       14.26      7.88 o 
  -4   7  12        0.07        0.00      8.55 o 
  -3   7  12       15.48        9.29      5.54 o 
  -2   7  12      145.86      136.63      8.50 o 
  -1   7  12       85.78       62.84      4.79 o 
   0   7  12       59.81       47.96      4.07 o 
   1   7  12      131.73      127.85      5.17 o 
   2   7  12       32.59       32.04      2.79 o 
   3   7  12      102.28       92.49      4.86 o 
   4   7  12       12.73        4.58      3.03 o 
   5   7  12        2.41        0.83      4.30 o 
   6   7  12       25.66       33.82      6.36 o 
   7   7  12       53.54       92.17      7.51 o 
   8   7  12       95.93       70.14      8.07 o 
   9   7  12       16.75       18.76      9.68 o 
  -3   8  12       15.97       41.38      9.31 o 
  -2   8  12        1.12        5.07      7.31 o 
  -1   8  12        5.19        0.00      5.00 o 
   0   8  12       10.53        1.89      3.56 o 
   1   8  12        0.36        0.64      3.74 o 
   2   8  12       19.43       29.39      3.67 o 
   3   8  12       80.61       93.06      4.41 o 
   4   8  12      206.22      209.57      7.22 o 
   5   8  12      216.59      248.78     11.32 o 
   6   8  12       66.76       51.31      6.33 o 
   7   8  12       24.06       12.30      6.50 o 
   8   8  12       12.91       22.03      7.48 o 
  -1   9  12       97.42      127.89      8.48 o 
   0   9  12       14.95       36.62      5.88 o 
   1   9  12       25.51       25.22      4.28 o 
   2   9  12       90.20       79.19      5.28 o 
   3   9  12      109.22      102.14      5.09 o 
   4   9  12        4.67       11.20      4.86 o 
   5   9  12        0.49        1.89      5.18 o 
   6   9  12        0.96        1.61      6.12 o 
   7   9  12       42.77       54.57      7.76 o 
   8   9  12       97.13      114.48      9.81 o 
   0  10  12       40.82       52.25      7.19 o 
   1  10  12       12.31        8.11      6.94 o 
   2  10  12      113.04      139.95     11.24 o 
   3  10  12       18.54        7.86      5.40 o 
   4  10  12       54.26       56.22      7.54 o 
   5  10  12        5.69        5.29      7.37 o 
   6  10  12      145.16      177.30     10.45 o 
   7  10  12       11.88       15.68      7.63 o 
   3  11  12      263.10      240.77     17.55 o 
   4  11  12        0.27        0.00      6.48 o 
  -2  -8  13        2.52        4.72      6.94 o 
  -5  -7  13       53.89       54.51      7.80 o 
  -4  -7  13       10.40        8.74      8.09 o 
  -3  -7  13       54.91       60.94      7.33 o 
  -2  -7  13       33.65       38.72      6.73 o 
  -1  -7  13        2.62        6.59      7.59 o 
   0  -7  13       10.38       18.98      7.65 o 
   1  -7  13        9.70       31.50      8.89 o 
  -6  -6  13       13.41       14.51      6.91 o 
  -5  -6  13       34.30       16.39      7.09 o 
  -4  -6  13        6.25        5.82      6.07 o 
  -3  -6  13       93.23      107.12      7.07 o 
  -2  -6  13       23.28       20.09      5.41 o 
  -1  -6  13      164.39      181.28      9.37 o 
   0  -6  13        2.76        0.00      5.18 o 
   1  -6  13       92.37       91.59      7.46 o 
   2  -6  13        0.98        0.00     10.18 o 
   3  -6  13        1.23        3.55      6.95 o 
  -7  -5  13       83.37      109.14      9.21 o 
  -6  -5  13       89.44      103.78      6.96 o 
  -5  -5  13       40.34       48.55      5.41 o 
  -4  -5  13       12.52       22.01      4.15 o 
  -3  -5  13       19.52        9.66      8.62 o 
  -2  -5  13       56.77       45.49      5.72 o 
  -1  -5  13      597.43      583.92     15.80 o 
   0  -5  13      328.85      310.49     10.15 o 
   1  -5  13      335.88      352.74     11.49 o 
   2  -5  13       33.58       32.26      5.91 o 
   3  -5  13        8.78        0.00      5.23 o 
   4  -5  13       46.06       68.69      9.20 o 
  -7  -4  13       27.54       19.55      8.55 o 
  -6  -4  13       90.19       77.49      6.17 o 
  -5  -4  13      102.82      114.85      6.29 o 
  -4  -4  13      129.61      129.95      6.80 o 
  -3  -4  13      968.46      950.10     12.55 o 
  -2  -4  13       21.23       33.88      3.03 o 
  -1  -4  13     1465.97     1414.63     23.81 o 
   0  -4  13       19.70       32.57      3.91 o 
   1  -4  13       37.17       36.86      3.51 o 
   2  -4  13       31.86       47.68      6.07 o 
   3  -4  13       17.43       23.39      4.55 o 
   4  -4  13       31.51       45.84      8.84 o 
   5  -4  13        0.35        9.30      5.82 o 
  -7  -3  13       36.19       41.28      7.44 o 
  -6  -3  13       77.56       65.84      5.83 o 
  -5  -3  13      486.39      475.02     10.75 o 
  -4  -3  13      315.47      297.91      6.68 o 
  -3  -3  13      780.00      737.55     10.32 o 
  -2  -3  13     1701.67     1732.16     19.64 o 
  -1  -3  13      151.78      166.53      4.34 o 
   0  -3  13       34.63       31.37      2.40 o 
   1  -3  13      624.01      673.47     10.74 o 
   2  -3  13       16.76       16.35      3.03 o 
   3  -3  13       92.85      115.51      5.64 o 
   4  -3  13       26.03       18.89      4.84 o 
   5  -3  13        7.51        0.00      7.17 o 
   6  -3  13       38.02        9.44     11.38 o 
  -7  -2  13       69.06       66.78      7.88 o 
  -6  -2  13       39.62       49.83      5.37 o 
  -5  -2  13        1.41        2.64      5.13 o 
  -4  -2  13       26.80       13.28      4.33 o 
  -3  -2  13        5.40        3.41      2.49 o 
  -2  -2  13       53.49       64.71      2.89 o 
  -1  -2  13      315.76      355.30      6.33 o 
   0  -2  13        7.50        5.14      2.27 o 
   1  -2  13       79.01       78.89      3.40 o 
   2  -2  13       83.02       89.78      3.75 o 
   3  -2  13        0.19        6.77      2.80 o 
   4  -2  13       13.60        0.00      4.78 o 
   5  -2  13       33.95       61.35      6.19 o 
   6  -2  13        5.29        6.61      8.50 o 
  -7  -1  13        5.19        0.00      6.93 o 
  -6  -1  13       28.52       20.70      4.78 o 
  -5  -1  13      102.49       87.70      4.55 o 
  -4  -1  13       94.18       99.87      3.75 o 
  -3  -1  13      109.47       78.61      3.29 o 
  -2  -1  13      327.34      335.55      5.83 o 
  -1  -1  13      117.63      134.72      3.88 o 
   0  -1  13       71.39       71.09      2.84 o 
   1  -1  13        2.14        1.77      1.79 o 
   2  -1  13      163.23      185.23      4.28 o 
   3  -1  13        3.79        7.20      2.39 o 
   4  -1  13        6.09        0.52      3.25 o 
   5  -1  13        0.04        5.87      4.03 o 
   6  -1  13        6.18        0.00      5.55 o 
   7  -1  13       12.36       18.79      9.99 o 
  -7   0  13       18.44        1.33      7.94 o 
  -6   0  13        0.01        1.33      3.91 o 
  -5   0  13        0.04        0.00      3.37 o 
  -4   0  13       13.39        6.57      2.84 o 
  -3   0  13       18.30       21.32      3.37 o 
  -2   0  13       18.64       19.84      2.73 o 
  -1   0  13      311.80      331.78      7.16 o 
   0   0  13       98.83      109.74      4.45 o 
   1   0  13      737.10      737.83     12.04 o 
   2   0  13       72.02       60.65      2.79 o 
   3   0  13        4.63       11.62      2.85 o 
   4   0  13        2.02        5.70      3.17 o 
   5   0  13        0.88        0.00      3.90 o 
   6   0  13       12.13        4.49      4.66 o 
   7   0  13       35.04       21.88      6.45 o 
  -7   1  13        5.58        5.08     10.41 o 
  -6   1  13       49.97       67.97      5.76 o 
  -5   1  13      388.41      394.18      9.85 o 
  -4   1  13      384.27      337.46      8.52 o 
  -3   1  13      126.72      109.02      4.30 o 
  -2   1  13       56.48       66.65      3.41 o 
  -1   1  13       39.09       35.58      3.04 o 
   0   1  13        1.38        3.07      2.02 o 
   1   1  13      426.40      535.93      8.99 o 
   2   1  13       25.20       21.77      2.01 o 
   3   1  13      183.43      188.62      4.73 o 
   4   1  13       78.10       75.59      3.84 o 
   5   1  13       49.93       44.26      3.59 o 
   6   1  13        5.34        5.46      4.25 o 
   7   1  13        2.33        6.55      4.69 o 
   8   1  13      510.25      452.37     15.62 o 
  -6   2  13      213.42      216.84     15.82 o 
  -5   2  13       68.11       63.00      5.18 o 
  -4   2  13        0.73        0.00      2.84 o 
  -3   2  13      969.70      977.28     13.62 o 
  -2   2  13      900.34      962.10     12.97 o 
  -1   2  13       66.72       73.13      2.87 o 
   0   2  13       29.79       30.72      2.87 o 
   1   2  13      538.86      557.83     11.44 o 
   2   2  13      141.89      131.89      4.97 o 
   3   2  13      165.24      176.99      4.88 o 
   4   2  13       56.43       49.22      3.11 o 
   5   2  13      136.97      124.46      4.63 o 
   6   2  13      115.64      127.57      5.59 o 
   7   2  13       53.06       54.47      5.29 o 
   8   2  13       60.39       69.15      6.49 o 
  -6   3  13       35.93       47.90      7.54 o 
  -5   3  13       18.22       20.69      4.61 o 
  -4   3  13       11.85        7.22      4.37 o 
  -3   3  13       50.23       28.96      3.31 o 
  -2   3  13      128.41      114.19      6.03 o 
  -1   3  13      287.22      343.38      6.23 o 
   0   3  13        0.33        0.00      2.23 o 
   1   3  13        7.57        6.02      2.38 o 
   2   3  13       23.87       39.74      2.21 o 
   3   3  13      100.94       86.63      3.19 o 
   4   3  13        1.61        5.87      2.26 o 
   5   3  13      226.89      236.22      6.73 o 
   6   3  13       19.61       32.88      3.74 o 
   7   3  13        5.81        0.00      4.39 o 
   8   3  13        0.10        5.10      7.16 o 
  -6   4  13        8.91        0.00     11.57 o 
  -5   4  13       27.63       24.13      5.12 o 
  -4   4  13      115.08      127.39      6.46 o 
  -3   4  13      143.66      143.51      5.45 o 
  -2   4  13     1743.56     1563.88     16.56 o 
  -1   4  13      457.18      433.79     10.03 o 
   0   4  13       90.57       82.81      3.41 o 
   1   4  13      152.03      132.52      4.17 o 
   2   4  13       56.90       67.13      3.73 o 
   3   4  13      134.37      180.60      4.64 o 
   4   4  13       72.27       59.67      3.03 o 
   5   4  13       89.17       67.54      2.97 o 
   6   4  13       29.12       27.75      5.30 o 
   7   4  13        0.07        0.00      3.68 o 
   8   4  13        7.90        1.64      6.94 o 
   9   4  13       13.59        0.00      8.73 o 
  -5   5  13        6.70        9.35      7.20 o 
  -4   5  13      153.76      172.33      7.52 o 
  -3   5  13       12.73       12.49      3.51 o 
  -2   5  13       33.98       44.51      3.31 o 
  -1   5  13      441.70      424.88     10.72 o 
   0   5  13      594.09      556.05      9.68 o 
   1   5  13      329.52      368.45      6.38 o 
   2   5  13       11.68       16.20      2.17 o 
   3   5  13       34.27       35.59      2.53 o 
   4   5  13       20.03       23.01      2.24 o 
   5   5  13      267.38      277.04      8.38 o 
   6   5  13       32.03       15.38      6.70 o 
   7   5  13       18.92        6.46      5.74 o 
   8   5  13        0.02        0.64      6.69 o 
   9   5  13        0.06        0.00      8.06 o 
  -4   6  13       17.44       13.45      5.75 o 
  -3   6  13        3.22        0.00      4.30 o 
  -2   6  13       55.22       57.27      4.31 o 
  -1   6  13      109.36      120.00      6.18 o 
   0   6  13      319.60      325.37      6.55 o 
   1   6  13       31.28       36.94      2.89 o 
   2   6  13        2.89        4.29      2.33 o 
   3   6  13      116.25       93.17      4.22 o 
   4   6  13        3.92        3.75      2.34 o 
   5   6  13       14.30       14.94      4.19 o 
   6   6  13      259.53      256.04     11.32 o 
   7   6  13        0.92        0.00      5.74 o 
   8   6  13      147.10      125.85      9.11 o 
  -3   7  13       13.00        6.49      7.08 o 
  -2   7  13      320.17      302.80     13.90 o 
  -1   7  13       97.06       95.80      5.36 o 
   0   7  13       52.92       56.64      4.61 o 
   1   7  13       44.31       38.56      4.32 o 
   2   7  13       11.65       15.42      3.53 o 
   3   7  13      437.55      421.84      7.22 o 
   4   7  13       16.51       16.87      3.73 o 
   5   7  13       22.30       21.23      5.79 o 
   6   7  13       45.65       47.54      6.06 o 
   7   7  13        0.51        0.00     10.18 o 
   8   7  13      176.07      131.43      9.78 o 
  -2   8  13       44.19       39.69      7.94 o 
  -1   8  13      103.49       95.32      7.94 o 
   0   8  13      244.75      293.93      8.33 o 
   1   8  13      140.59      113.69      5.80 o 
   2   8  13      236.90      227.01     11.13 o 
   3   8  13      242.27      253.24      6.96 o 
   4   8  13        0.58       10.39      3.68 o 
   5   8  13        3.11        5.50      5.08 o 
   6   8  13        0.00        4.97      5.69 o 
   7   8  13       13.84       10.69      6.63 o 
   8   8  13       64.73       58.01     11.24 o 
  -1   9  13        0.59        0.00      7.08 o 
   0   9  13        9.02       15.59      5.74 o 
   1   9  13        0.19        0.60      4.14 o 
   2   9  13      158.48      157.24      7.46 o 
   3   9  13       15.06       11.01      3.80 o 
   4   9  13        2.08        6.70      7.50 o 
   5   9  13        0.50        4.70     11.31 o 
   6   9  13       81.38       52.71      7.09 o 
   7   9  13      121.32       87.82     10.36 o 
   1  10  13        0.15        0.00      5.94 o 
   2  10  13        0.03        0.00     12.77 o 
   3  10  13       54.87       61.46      6.43 o 
   4  10  13        5.05       16.18      5.96 o 
   5  10  13        0.25        0.00      5.99 o 
   6  10  13       40.06       27.03      7.36 o 
  -4  -7  14       47.27       79.33      8.35 o 
  -3  -7  14        0.22        0.00      7.99 o 
  -2  -7  14       22.15       17.33      6.50 o 
  -1  -7  14        0.51        0.00      9.19 o 
   0  -7  14       12.77       19.85      7.23 o 
  -5  -6  14        2.65        6.14      6.55 o 
  -4  -6  14        2.23        0.12      5.99 o 
  -3  -6  14        0.06        4.22      6.11 o 
  -2  -6  14        1.61       11.26      5.62 o 
  -1  -6  14       48.66       55.23      6.59 o 
   0  -6  14      206.23      179.83     10.09 o 
   1  -6  14       66.38       74.31     12.91 o 
   2  -6  14       41.57       49.82      7.54 o 
  -6  -5  14       13.50       24.01      6.73 o 
  -5  -5  14       17.65       17.63      6.05 o 
  -4  -5  14       10.32        5.73      7.78 o 
  -3  -5  14       17.12       19.91      6.96 o 
  -2  -5  14       36.53       38.31      5.26 o 
  -1  -5  14       27.46       32.78      6.66 o 
   0  -5  14       80.93       67.80      6.45 o 
   1  -5  14       65.22       57.72      8.34 o 
   2  -5  14        0.75       11.46      6.10 o 
   3  -5  14        4.12        0.00      7.46 o 
  -7  -4  14        4.87        1.55      7.18 o 
  -6  -4  14       13.05       17.83      5.63 o 
  -5  -4  14       63.54       59.66      8.18 o 
  -4  -4  14       14.86       13.55      4.00 o 
  -3  -4  14       61.03       49.25      4.30 o 
  -2  -4  14        3.49        6.04      3.98 o 
  -1  -4  14       27.42       26.48      5.46 o 
   0  -4  14       80.19       79.48      5.90 o 
   1  -4  14       21.37       20.31      4.02 o 
   2  -4  14        3.33        8.43      4.92 o 
   3  -4  14       29.14       33.47      4.94 o 
   4  -4  14       73.55       61.14      5.82 o 
  -7  -3  14       24.84       37.50     11.56 o 
  -6  -3  14        2.79        0.00      5.05 o 
  -5  -3  14        9.70        3.71      4.39 o 
  -4  -3  14      493.64      430.85      8.90 o 
  -3  -3  14      992.46      932.95     15.07 o 
  -2  -3  14       38.06       37.92      3.31 o 
  -1  -3  14      236.79      255.31      6.48 o 
   0  -3  14      185.88      176.23      4.81 o 
   1  -3  14     1041.32     1044.23     13.24 o 
   2  -3  14       34.13       41.13      3.28 o 
   3  -3  14        8.11       10.94      4.11 o 
   4  -3  14       26.77       40.35      4.73 o 
   5  -3  14       13.03        3.56      6.45 o 
  -7  -2  14       55.00       62.89      8.15 o 
  -6  -2  14       19.35       11.43      4.98 o 
  -5  -2  14      335.53      320.79      9.14 o 
  -4  -2  14      141.20      115.50      5.45 o 
  -3  -2  14        0.07        1.66      2.54 o 
  -2  -2  14        9.93        8.52      2.18 o 
  -1  -2  14       24.37       24.76      2.42 o 
   0  -2  14        0.00        6.32      2.04 o 
   1  -2  14      197.61      220.21      5.31 o 
   2  -2  14        1.04        2.59      2.86 o 
   3  -2  14        2.21        2.09      2.99 o 
   4  -2  14        0.03        0.00      4.35 o 
   5  -2  14        3.62        0.00      6.66 o 
   6  -2  14        2.24        0.00      8.31 o 
  -7  -1  14       32.29       42.22      8.04 o 
  -6  -1  14       79.63       94.58      6.66 o 
  -5  -1  14       90.80      111.77      5.78 o 
  -4  -1  14       29.49       30.09      3.30 o 
  -3  -1  14        5.74        4.70      2.48 o 
  -2  -1  14       41.11       51.77      2.85 o 
  -1  -1  14        0.99        0.91      1.70 o 
   0  -1  14        8.66       14.62      1.90 o 
   1  -1  14      102.09      123.02      3.84 o 
   2  -1  14      176.39      213.42      4.66 o 
   3  -1  14       42.07       39.21      3.25 o 
   4  -1  14       25.42       34.09      3.95 o 
   5  -1  14       10.70        0.00      4.33 o 
   6  -1  14       11.87        9.80      6.08 o 
   7  -1  14        8.64       20.61      7.54 o 
  -7   0  14       29.81       18.81      9.06 o 
  -6   0  14        0.89        0.00      4.60 o 
  -5   0  14        8.35        3.87      4.81 o 
  -4   0  14      236.94      169.88      6.09 o 
  -3   0  14       17.68       25.56      3.56 o 
  -2   0  14       10.24       12.75      2.55 o 
  -1   0  14       73.70       71.74      4.12 o 
   0   0  14        1.41        8.21      2.55 o 
   1   0  14       47.19       58.08      3.82 o 
   2   0  14       20.87       18.87      2.68 o 
   3   0  14      134.16      137.40      8.16 o 
   4   0  14       34.50       43.92      3.89 o 
   5   0  14        1.47       10.24      3.97 o 
   6   0  14       19.70       27.65      5.44 o 
   7   0  14       16.62       15.01      6.54 o 
  -6   1  14        1.71       12.51      7.73 o 
  -5   1  14        6.80        3.68      4.50 o 
  -4   1  14        3.86       15.73      3.53 o 
  -3   1  14        0.10        2.64      2.90 o 
  -2   1  14      457.16      456.60      7.51 o 
  -1   1  14       47.77       47.21      4.01 o 
   0   1  14      393.22      428.85      9.89 o 
   1   1  14      883.40      933.18     33.60 o 
   2   1  14        5.33       10.50      2.97 o 
   3   1  14      309.57      280.13      5.74 o 
   4   1  14      287.17      256.43      8.71 o 
   5   1  14        0.13        5.50      3.50 o 
   6   1  14      317.67      353.55     15.68 o 
   7   1  14       26.42       23.08      6.09 o 
   8   1  14      216.00      165.84      9.95 o 
  -6   2  14      135.47      138.87      8.97 o 
  -5   2  14        1.57        0.00      5.69 o 
  -4   2  14      186.97      146.73      6.44 o 
  -3   2  14        2.78        9.52      3.53 o 
  -2   2  14       51.06       31.15      2.76 o 
  -1   2  14      450.98      462.85     10.16 o 
   0   2  14      187.25      173.33      8.33 o 
   1   2  14      117.10      122.27      5.06 o 
   2   2  14       80.99       79.62      6.14 o 
   3   2  14        1.24        1.69      2.44 o 
   4   2  14       32.50       24.40      3.05 o 
   5   2  14       29.58       35.69      3.41 o 
   6   2  14      282.25      317.22      9.16 o 
   7   2  14        4.77        5.28      5.95 o 
   8   2  14      121.71      123.07     10.33 o 
  -6   3  14       27.79       24.74     11.62 o 
  -5   3  14       29.91       26.90      5.00 o 
  -4   3  14      102.27      100.40      8.04 o 
  -3   3  14       64.95       61.71      4.01 o 
  -2   3  14     1074.44     1140.11     16.81 o 
  -1   3  14      117.10      105.72      4.50 o 
   0   3  14       11.92       14.13      4.16 o 
   1   3  14        1.48        1.80      2.43 o 
   2   3  14       76.89       70.35      3.97 o 
   3   3  14       89.56       96.04      5.23 o 
   4   3  14      147.96      133.24      5.95 o 
   5   3  14       98.73      126.73      4.79 o 
   6   3  14       47.68       63.33      4.34 o 
   7   3  14        0.77        1.41      4.69 o 
   8   3  14        0.37        7.00      6.71 o 
  -5   4  14      106.12      142.17     10.47 o 
  -4   4  14       44.53       42.51      4.71 o 
  -3   4  14        1.93        3.60      3.82 o 
  -2   4  14     1283.03     1271.26     16.74 o 
  -1   4  14      153.42      163.01      6.15 o 
   0   4  14        2.80        7.21      1.97 o 
   1   4  14      166.39      173.20      4.12 o 
   2   4  14        4.32        8.93      2.09 o 
   3   4  14        7.64       18.42      2.32 o 
   4   4  14      166.14      166.24      4.66 o 
   5   4  14       86.32       86.52      4.76 o 
   6   4  14        6.85        0.00      3.72 o 
   7   4  14       40.81       54.08      6.81 o 
   8   4  14        1.15        1.60      7.49 o 
  -5   5  14        5.99       15.83     10.09 o 
  -4   5  14       74.58      110.74      8.44 o 
  -3   5  14       45.49       61.98      4.83 o 
  -2   5  14      403.16      427.25     12.42 o 
  -1   5  14      255.47      216.45      7.74 o 
   0   5  14      719.51      721.68     12.03 o 
   1   5  14      405.90      415.12      7.02 o 
   2   5  14       55.53       42.45      2.75 o 
   3   5  14       62.39       55.87      3.60 o 
   4   5  14       56.06       78.34      3.43 o 
   5   5  14      266.03      218.95      8.14 o 
   6   5  14       81.80       58.74      6.21 o 
   7   5  14        0.04       10.33      6.03 o 
   8   5  14       12.71       22.76      8.43 o 
  -4   6  14        3.95        3.33      6.50 o 
  -3   6  14        7.31       13.52      6.64 o 
  -2   6  14       13.57       26.30      4.19 o 
  -1   6  14       54.28       55.05      4.34 o 
   0   6  14       63.46       47.90      3.61 o 
   1   6  14        3.72        5.10      2.77 o 
   2   6  14       55.37       68.88      3.44 o 
   3   6  14        0.63        4.86      2.37 o 
   4   6  14        4.22       11.70      2.63 o 
   5   6  14       49.02       66.96      6.22 o 
   6   6  14      544.07      524.53     13.30 o 
   7   6  14        4.15        1.32      7.34 o 
   8   6  14       23.17       33.31      7.51 o 
  -3   7  14        0.64        0.00      5.55 o 
  -2   7  14      135.29      147.47      9.73 o 
  -1   7  14      101.74      112.15      6.50 o 
   0   7  14       97.63       98.68      5.36 o 
   1   7  14       66.94       58.71      4.43 o 
   2   7  14        0.29        2.36      3.00 o 
   3   7  14      323.26      320.81      6.63 o 
   4   7  14       12.13       17.60      3.20 o 
   5   7  14       12.68       14.56      8.35 o 
   6   7  14       89.10      139.84     18.18 o 
   7   7  14      206.46      258.15     12.49 o 
   8   7  14      539.25      529.58     19.41 o 
  -2   8  14        5.26        0.00      9.98 o 
  -1   8  14      142.52      134.01      8.09 o 
   0   8  14       26.22       13.05      4.21 o 
   1   8  14        3.12        7.04      3.89 o 
   2   8  14       78.62       66.28      4.95 o 
   3   8  14       17.78       27.15      3.74 o 
   4   8  14      281.65      261.10      8.92 o 
   5   8  14       94.09      121.16      8.61 o 
   6   8  14      225.71      277.42     11.71 o 
   7   8  14       87.79       95.87      8.31 o 
   8   8  14       39.94       62.12      8.55 o 
  -1   9  14        9.70        6.76      7.36 o 
   0   9  14        0.93        0.00      7.59 o 
   1   9  14       22.44       29.27      4.95 o 
   2   9  14        5.95        9.61      4.54 o 
   3   9  14        0.10        2.97      3.96 o 
   4   9  14       15.99       25.25      4.88 o 
   5   9  14       55.34       64.60      6.91 o 
   6   9  14       19.53       23.98      7.36 o 
   7   9  14       47.15       42.58      8.09 o 
   1  10  14        0.81       13.50      6.48 o 
   2  10  14        5.64       10.63      7.17 o 
   3  10  14        9.89        9.08      5.99 o 
   4  10  14       53.41       47.16      7.98 o 
   5  10  14        0.47        3.35      7.49 o 
   6  10  14       34.64       48.34      7.96 o 
  -5  -6  15      155.33      178.08     10.41 o 
  -4  -6  15       34.76       43.87      7.37 o 
  -3  -6  15       17.72       26.05      6.07 o 
  -2  -6  15        5.56       11.45      6.32 o 
  -1  -6  15       22.54       15.42      6.01 o 
   0  -6  15        3.96        0.00      6.02 o 
   1  -6  15        2.20        0.00      6.87 o 
  -5  -5  15        8.29        8.38      7.53 o 
  -4  -5  15        5.79        1.25      5.63 o 
  -3  -5  15        0.87        2.82      5.32 o 
  -2  -5  15       53.04       48.80      6.24 o 
  -1  -5  15      442.01      459.50     13.06 o 
   0  -5  15      202.42      187.90     17.76 o 
   1  -5  15      100.33       82.63      7.33 o 
   2  -5  15      135.62      126.99      8.83 o 
   3  -5  15        0.00        8.20      7.77 o 
  -6  -4  15        5.70        9.56      6.82 o 
  -5  -4  15       19.76       19.35      4.90 o 
  -4  -4  15        4.34        7.51      5.31 o 
  -3  -4  15        3.74        4.15      4.11 o 
  -2  -4  15        6.49        3.71      4.22 o 
  -1  -4  15      408.92      401.50     11.25 o 
   0  -4  15      316.93      304.38     15.11 o 
   1  -4  15       15.60       19.81      6.57 o 
   2  -4  15        2.55        1.12      7.20 o 
   3  -4  15      106.20      134.43      9.85 o 
   4  -4  15        6.43        0.00      6.03 o 
  -6  -3  15       39.12       59.25      6.15 o 
  -5  -3  15       44.81       28.52      5.29 o 
  -4  -3  15       13.35        4.19      4.55 o 
  -3  -3  15       45.81       47.11      4.73 o 
  -2  -3  15        0.01        4.69      3.23 o 
  -1  -3  15       16.70       21.58      2.91 o 
   0  -3  15       50.74       60.88      3.16 o 
   1  -3  15      423.70      448.86      9.82 o 
   2  -3  15        3.97        0.92      3.59 o 
   3  -3  15       65.31       55.94      5.36 o 
   4  -3  15        0.06        0.00      4.64 o 
   5  -3  15       16.08       22.11      6.31 o 
  -6  -2  15       16.53       16.33      5.77 o 
  -5  -2  15       28.81       23.12      7.70 o 
  -4  -2  15        6.64        7.06      3.64 o 
  -3  -2  15      176.96      123.87      4.56 o 
  -2  -2  15       49.24       35.60      2.97 o 
  -1  -2  15        9.96        2.64      2.75 o 
   0  -2  15       85.06      106.96      4.04 o 
   1  -2  15      476.84      486.28      7.72 o 
   2  -2  15        0.18        3.86      2.80 o 
   3  -2  15       12.53       13.22      3.33 o 
   4  -2  15        3.04       11.52      7.63 o 
   5  -2  15       42.04       63.05      6.33 o 
   6  -2  15       40.89       46.22     12.93 o 
  -6  -1  15      229.47      220.83     11.28 o 
  -5  -1  15       15.04       18.82      4.12 o 
  -4  -1  15       32.30       28.85      3.74 o 
  -3  -1  15       71.08       77.41      4.13 o 
  -2  -1  15      152.12      146.93      5.77 o 
  -1  -1  15      337.98      338.45      6.81 o 
   0  -1  15        0.21        3.65      3.96 o 
   1  -1  15      131.37      140.21      4.12 o 
   2  -1  15        0.37        2.80      2.46 o 
   3  -1  15      234.96      194.48      6.17 o 
   4  -1  15      131.51       82.58      8.26 o 
   5  -1  15       23.33       18.35      4.79 o 
   6  -1  15       14.13       20.95     12.96 o 
  -6   0  15       42.50       31.10      7.08 o 
  -5   0  15       17.77       17.05      4.25 o 
  -4   0  15      313.18      280.21      8.17 o 
  -3   0  15      164.73      185.80      5.96 o 
  -2   0  15        8.70        6.12      2.22 o 
  -1   0  15      103.67      103.01      5.66 o 
   0   0  15        5.79        9.91      2.98 o 
   1   0  15       18.38        9.92      3.03 o 
   2   0  15      235.53      250.96      7.88 o 
   3   0  15       46.63       43.35      3.58 o 
   4   0  15       19.22       13.39      3.87 o 
   5   0  15       98.46      101.71      8.19 o 
   6   0  15       20.54       27.08      6.10 o 
   7   0  15       14.70       18.15      7.01 o 
  -6   1  15        0.21        0.00      6.54 o 
  -5   1  15        3.29        3.50      4.51 o 
  -4   1  15      346.02      343.66     11.29 o 
  -3   1  15       74.82       73.57      4.54 o 
  -2   1  15       79.69       83.60      3.63 o 
  -1   1  15       10.22       17.03      3.48 o 
   0   1  15       22.09       25.64      3.68 o 
   1   1  15       71.24       68.34      4.63 o 
   2   1  15       82.75       71.28      4.96 o 
   3   1  15      182.71      175.98      7.39 o 
   4   1  15       33.00       44.18      3.78 o 
   5   1  15        8.78        6.77      4.72 o 
   6   1  15      256.43      261.94     12.74 o 
   7   1  15       44.20       54.16      6.40 o 
  -6   2  15       70.48       60.13      9.40 o 
  -5   2  15       98.07      113.11      6.67 o 
  -4   2  15      413.65      463.76     11.74 o 
  -3   2  15      121.25       81.80      4.96 o 
  -2   2  15      641.96      614.55      9.47 o 
  -1   2  15      124.23       94.11      5.64 o 
   0   2  15       34.82       28.92      4.02 o 
   1   2  15       98.46      108.22      5.85 o 
   2   2  15       35.60       31.71      3.68 o 
   3   2  15      193.09      195.53      5.92 o 
   4   2  15       79.10       86.57      4.56 o 
   5   2  15       15.50       11.94      3.57 o 
   6   2  15       36.86       39.70      6.02 o 
   7   2  15        0.16        0.00      6.59 o 
   8   2  15      121.53       99.00      7.99 o 
  -5   3  15        4.03        0.00      5.19 o 
  -4   3  15       46.38       39.61      4.91 o 
  -3   3  15        7.33        6.71      3.83 o 
  -2   3  15     2271.15     2361.40     27.78 o 
  -1   3  15        3.85        4.53      2.18 o 
   0   3  15       43.62       52.71      4.25 o 
   1   3  15        4.23        8.38      3.22 o 
   2   3  15       68.60       57.06      4.08 o 
   3   3  15      237.76      234.12      4.88 o 
   4   3  15        9.01       14.31      2.91 o 
   5   3  15       73.76       68.94      3.84 o 
   6   3  15       59.76       64.63      5.03 o 
   7   3  15       37.83       32.40      5.73 o 
   8   3  15       22.11        8.82      7.35 o 
  -5   4  15        4.97       12.68      5.87 o 
  -4   4  15       37.69       62.28      5.43 o 
  -3   4  15        0.45        0.00      4.65 o 
  -2   4  15       31.59       51.47      3.93 o 
  -1   4  15       33.90       42.00      3.51 o 
   0   4  15      112.92      111.04      4.06 o 
   1   4  15       30.43       25.43      3.85 o 
   2   4  15        1.90        2.96      2.92 o 
   3   4  15        0.44        1.67      1.98 o 
   4   4  15        7.22        7.41      2.85 o 
   5   4  15       96.63       83.50      3.70 o 
   6   4  15        0.01        2.62      4.11 o 
   7   4  15       44.45       37.19      6.84 o 
   8   4  15        2.91        9.23      7.44 o 
  -4   5  15        0.04        0.00      5.08 o 
  -3   5  15        0.02        0.87      4.21 o 
  -2   5  15      152.82      124.19      5.65 o 
  -1   5  15       18.38       20.79      2.87 o 
   0   5  15      121.43      123.00      5.14 o 
   1   5  15        1.65        6.61      2.56 o 
   2   5  15        8.67        5.79      2.43 o 
   3   5  15        1.08        1.28      2.53 o 
   4   5  15       34.21       58.26      3.28 o 
   5   5  15       13.59       14.31      2.99 o 
   6   5  15       34.65       49.26      5.64 o 
   7   5  15        8.12        0.00      5.43 o 
   8   5  15       50.89       65.85      8.28 o 
  -4   6  15       79.67       96.18      8.50 o 
  -3   6  15       92.91       88.53      6.68 o 
  -2   6  15        5.01        5.47      4.00 o 
  -1   6  15       16.37       23.13      4.08 o 
   0   6  15        1.63        0.21      3.29 o 
   1   6  15       41.59       36.01      3.37 o 
   2   6  15        1.25        0.00      2.66 o 
   3   6  15       13.51        9.13      2.76 o 
   4   6  15       76.93       79.65      4.06 o 
   5   6  15       13.73       17.31      9.13 o 
   6   6  15       50.57      102.30      6.51 o 
   7   6  15        6.58        0.00      6.10 o 
   8   6  15        5.48        0.00      7.14 o 
  -3   7  15        0.73        0.00      6.07 o 
  -2   7  15       18.97       13.90      5.74 o 
  -1   7  15        2.05        5.95      4.44 o 
   0   7  15        1.55        0.02      3.56 o 
   1   7  15      150.48      124.15      6.08 o 
   2   7  15       49.78       50.62      3.91 o 
   3   7  15      470.45      529.25     11.61 o 
   4   7  15        4.29        0.00      3.46 o 
   5   7  15        7.44       17.52      4.95 o 
   6   7  15        1.35        8.07      5.70 o 
   7   7  15        0.19        1.23      6.63 o 
   8   7  15      246.64      160.57     12.39 o 
  -2   8  15       16.03       25.07      7.03 o 
  -1   8  15       50.27       65.00      7.30 o 
   0   8  15       41.44       48.77      6.18 o 
   1   8  15       26.56       27.64      4.33 o 
   2   8  15        6.64        1.83      4.14 o 
   3   8  15        0.98        0.09      3.79 o 
   4   8  15        9.51        2.54      4.65 o 
   5   8  15        4.27        0.70      4.91 o 
   6   8  15       94.86      100.67      8.21 o 
   7   8  15       68.48       46.90      7.58 o 
   0   9  15       34.83       15.53      6.54 o 
   1   9  15       20.07       33.55      5.28 o 
   2   9  15        0.18        0.00      5.23 o 
   3   9  15       36.34       32.34      5.69 o 
   4   9  15      142.74      133.72     10.18 o 
   5   9  15       97.76       94.49      6.96 o 
   6   9  15       91.12       88.43      8.20 o 
   2  10  15       27.30        9.21      7.34 o 
   3  10  15        1.52        0.00      5.88 o 
   4  10  15        2.60        0.13      5.75 o 
   5  10  15       27.40       31.13      7.71 o 
  -3  -6  16        7.82        1.39      6.79 o 
  -2  -6  16        1.58        1.39      6.52 o 
  -1  -6  16        0.82        2.19      6.60 o 
   0  -6  16        7.16       25.21     10.49 o 
  -5  -5  16      308.78      344.30     13.45 o 
  -4  -5  16        9.07        4.14      6.26 o 
  -3  -5  16        9.78       17.42     10.72 o 
  -2  -5  16        1.33        0.00      5.68 o 
  -1  -5  16        1.33        2.88      6.02 o 
   0  -5  16        3.90        4.17     11.24 o 
   1  -5  16       90.03       76.60      7.82 o 
   2  -5  16       61.61       43.79      9.43 o 
  -5  -4  16        0.72        0.00      9.55 o 
  -4  -4  16       45.07       45.20      8.16 o 
  -3  -4  16      211.51      221.04      9.73 o 
  -2  -4  16       47.21       52.00      5.74 o 
  -1  -4  16      376.68      370.73     11.66 o 
   0  -4  16       43.35       58.49      6.38 o 
   1  -4  16      102.33       86.12      7.28 o 
   2  -4  16       29.27       31.21      6.45 o 
   3  -4  16       15.13       28.08      8.24 o 
  -6  -3  16       23.16       24.88      7.39 o 
  -5  -3  16       29.02       37.75      5.54 o 
  -4  -3  16        2.50        0.00      4.24 o 
  -3  -3  16      232.14      238.30     12.55 o 
  -2  -3  16       10.43       12.02      3.40 o 
  -1  -3  16      262.55      264.50      9.94 o 
   0  -3  16      983.60     1045.81     22.45 o 
   1  -3  16      738.12      722.00     14.43 o 
   2  -3  16       15.09       13.96      7.07 o 
   3  -3  16       13.79       22.31      7.02 o 
   4  -3  16       16.24       11.41      5.50 o 
  -6  -2  16        0.00        0.00      9.95 o 
  -5  -2  16       51.22       54.65      5.55 o 
  -4  -2  16       13.79        3.65      3.86 o 
  -3  -2  16      149.55      132.96      5.59 o 
  -2  -2  16       86.10       84.15      4.39 o 
  -1  -2  16       30.75       26.12      2.84 o 
   0  -2  16        5.55        8.39      2.55 o 
   1  -2  16     1017.36     1013.73     13.17 o 
   2  -2  16       25.50       25.64      3.17 o 
   3  -2  16       82.97       80.26      5.20 o 
   4  -2  16       11.60       15.16      5.24 o 
   5  -2  16       21.97       19.55      6.01 o 
  -6  -1  16       10.35       25.19     10.13 o 
  -5  -1  16       13.60       17.59      4.69 o 
  -4  -1  16       16.65       25.58      3.98 o 
  -3  -1  16       30.62       26.65      4.21 o 
  -2  -1  16      118.59      107.67      5.10 o 
  -1  -1  16        0.55        0.00      3.52 o 
   0  -1  16       15.69       18.49      3.65 o 
   1  -1  16        2.46        4.78      2.33 o 
   2  -1  16       20.58       29.36      2.93 o 
   3  -1  16      336.02      353.34      7.89 o 
   4  -1  16        2.77       10.22      4.52 o 
   5  -1  16        0.22       10.16      4.99 o 
   6  -1  16        0.97        9.88      6.89 o 
  -6   0  16       48.13       77.26      8.45 o 
  -5   0  16       92.97       91.43      6.74 o 
  -4   0  16       29.90       26.53      4.61 o 
  -3   0  16       16.66       15.42      3.83 o 
  -2   0  16        0.18        2.21      3.68 o 
  -1   0  16       19.53       20.52      3.82 o 
   0   0  16       73.41       98.71      5.84 o 
   1   0  16      137.91      137.11      6.52 o 
   2   0  16       10.60       20.69      4.39 o 
   3   0  16      210.18      204.41      6.29 o 
   4   0  16       33.71       21.88      5.72 o 
   5   0  16        6.28       14.29      4.90 o 
   6   0  16       14.18        3.72      7.60 o 
  -6   1  16        4.92       11.44      7.62 o 
  -5   1  16       79.01       81.71      6.15 o 
  -4   1  16        2.19       11.69      4.38 o 
  -3   1  16      414.64      444.85     10.54 o 
  -2   1  16        0.01        2.23      3.87 o 
  -1   1  16       74.96       97.27      5.94 o 
   0   1  16      134.63      148.42      6.84 o 
   1   1  16       58.40       56.55      4.76 o 
   2   1  16      114.62      123.64      6.91 o 
   3   1  16        0.24        6.50      3.25 o 
   4   1  16       27.86       28.78      4.15 o 
   5   1  16        0.15        3.72      4.75 o 
   6   1  16       18.73       23.78      5.31 o 
   7   1  16       13.17       16.41      6.50 o 
  -5   2  16      127.13      100.96      8.47 o 
  -4   2  16       79.26       71.59      5.55 o 
  -3   2  16      494.03      527.23     12.22 o 
  -2   2  16      678.68      723.50     13.80 o 
  -1   2  16      375.50      376.81     10.01 o 
   0   2  16       49.06       43.74      4.47 o 
   1   2  16      122.38      127.64      6.33 o 
   2   2  16        0.08        0.00      3.67 o 
   3   2  16      124.80      140.89      7.30 o 
   4   2  16      114.75      135.89      6.23 o 
   5   2  16        2.25        0.00      4.47 o 
   6   2  16       47.22       48.30      5.30 o 
   7   2  16       14.27       26.46      6.43 o 
  -5   3  16       47.20       44.58      6.51 o 
  -4   3  16        0.78        5.51      4.84 o 
  -3   3  16        2.27        2.34      4.00 o 
  -2   3  16      293.19      276.22      7.75 o 
  -1   3  16      175.77      198.65      7.74 o 
   0   3  16        0.62        6.28      3.48 o 
   1   3  16      106.09      133.97      6.68 o 
   2   3  16        7.19        5.67      3.41 o 
   3   3  16      186.56      144.68      6.66 o 
   4   3  16       62.13       94.79      4.35 o 
   5   3  16        2.35        0.00      3.54 o 
   6   3  16        0.72        0.00      4.46 o 
   7   3  16        3.51        4.58      6.22 o 
  -4   4  16        0.79        8.00      6.09 o 
  -3   4  16       34.28       41.08      4.95 o 
  -2   4  16      174.86      169.85      7.13 o 
  -1   4  16      357.99      370.49      7.34 o 
   0   4  16     1588.52     1639.77     26.06 o 
   1   4  16      236.73      229.85      9.28 o 
   2   4  16        0.70        2.70      3.22 o 
   3   4  16        0.73        4.63      2.12 o 
   4   4  16        0.72        1.83      2.81 o 
   5   4  16        0.47        0.00      6.66 o 
   6   4  16       28.98       19.60      7.37 o 
   7   4  16        5.16        5.11      6.25 o 
   8   4  16       22.41       17.26      7.41 o 
  -4   5  16        1.57        5.67      7.38 o 
  -3   5  16       39.42       29.91      5.22 o 
  -2   5  16      196.01      230.05      8.93 o 
  -1   5  16        5.79        6.64      3.72 o 
   0   5  16      653.20      717.44     11.07 o 
   1   5  16      235.18      221.51      6.54 o 
   2   5  16      460.71      437.62      8.24 o 
   3   5  16      104.86      130.66      4.96 o 
   4   5  16        1.08        5.29      6.11 o 
   5   5  16       19.25       15.53      3.87 o 
   6   5  16       41.74       44.86      5.67 o 
   7   5  16      119.09      109.00      7.67 o 
   8   5  16        0.85        0.00      7.13 o 
  -3   6  16       94.28       83.00      7.88 o 
  -2   6  16       52.08       37.26      5.05 o 
  -1   6  16       26.70       28.15      4.35 o 
   0   6  16        8.18       14.03      3.98 o 
   1   6  16      128.77      145.48      6.82 o 
   2   6  16      314.76      331.56     22.92 o 
   3   6  16        0.21        0.00      3.41 o 
   4   6  16        3.76        4.36      3.66 o 
   5   6  16        7.77        4.56      4.60 o 
   6   6  16       13.54       11.08      5.70 o 
   7   6  16        4.49        7.89      6.07 o 
  -2   7  16       10.80       10.33      5.73 o 
  -1   7  16        9.20       10.33      6.08 o 
   0   7  16       36.66       33.29      4.58 o 
   1   7  16       29.42       35.70      4.21 o 
   2   7  16       30.14       34.81      4.17 o 
   3   7  16        0.02        0.00      3.64 o 
   4   7  16        0.02        6.98      5.22 o 
   5   7  16       14.12        3.53      7.08 o 
   6   7  16        1.21        0.00      5.37 o 
   7   7  16       15.07       17.64      6.61 o 
  -1   8  16        2.99        3.19      6.22 o 
   0   8  16       13.03        7.97      4.77 o 
   1   8  16       14.40       13.38      4.49 o 
   2   8  16      171.14      208.62      8.75 o 
   3   8  16       89.71       85.01      5.61 o 
   4   8  16       42.82       45.17      5.35 o 
   5   8  16        0.05        0.00      4.96 o 
   6   8  16        0.00        0.00      6.17 o 
   7   8  16        0.54        0.00      7.43 o 
   1   9  16        3.27        0.00      5.73 o 
   2   9  16        3.75        5.45      4.97 o 
   3   9  16        3.19        0.00      5.52 o 
   4   9  16      103.59      100.63      6.76 o 
   5   9  16       64.64       48.23      6.54 o 
   6   9  16        0.25        0.00     12.35 o 
  -4  -5  17       11.03       11.52      8.66 o 
  -3  -5  17       19.46       16.76      8.04 o 
  -2  -5  17        1.19        0.00      7.61 o 
  -1  -5  17        1.11        0.27      7.82 o 
   0  -5  17        0.37        7.54      9.03 o 
   1  -5  17        4.99        0.00      9.42 o 
  -5  -4  17        6.09       10.45      7.99 o 
  -4  -4  17       25.82       54.04     10.60 o 
  -3  -4  17      158.65      138.34     10.10 o 
  -2  -4  17       24.97       19.32      7.24 o 
  -1  -4  17       16.30       17.84      7.32 o 
   0  -4  17       23.36       21.22      8.14 o 
   1  -4  17       66.85       78.04      9.43 o 
   2  -4  17       72.36       54.33      9.06 o 
   3  -4  17       11.91       30.23     11.20 o 
  -5  -3  17       81.58       82.70      7.89 o 
  -4  -3  17        8.83       32.60     12.26 o 
  -3  -3  17        4.85        6.51      5.15 o 
  -2  -3  17       18.83       17.53      3.99 o 
  -1  -3  17      920.40      899.78     15.12 o 
   0  -3  17       23.73       24.76      3.86 o 
   1  -3  17        4.81        0.03      4.13 o 
   2  -3  17       27.58       31.33      4.61 o 
   3  -3  17       48.56       57.81      7.24 o 
   4  -3  17        0.04        0.00      8.47 o 
  -5  -2  17       35.30       32.29      9.58 o 
  -4  -2  17      160.99      150.16      8.51 o 
  -3  -2  17       91.41       88.63      6.33 o 
  -2  -2  17       51.65       62.81      4.37 o 
  -1  -2  17      229.64      223.75      7.09 o 
   0  -2  17        0.00        0.00      3.09 o 
   1  -2  17       20.34       20.41      4.98 o 
   2  -2  17       13.56       17.18      3.64 o 
   3  -2  17       42.00       40.78      5.21 o 
   4  -2  17        3.07        4.13      5.83 o 
   5  -2  17        5.65        0.00      7.14 o 
  -5  -1  17       14.91       19.15      6.45 o 
  -4  -1  17        0.69        2.62      4.71 o 
  -3  -1  17       39.84       49.64      5.27 o 
  -2  -1  17       75.06       57.99      5.16 o 
  -1  -1  17       20.28       21.88      4.84 o 
   0  -1  17       67.06       74.24      6.61 o 
   1  -1  17       13.78        7.19      4.83 o 
   2  -1  17       14.26       23.54      3.86 o 
   3  -1  17      230.58      236.40      8.09 o 
   4  -1  17       64.39       67.37      5.75 o 
   5  -1  17       16.27       18.75      5.92 o 
  -5   0  17       19.71       29.92      6.15 o 
  -4   0  17        0.09        7.71      5.45 o 
  -3   0  17        1.21        1.35      4.59 o 
  -2   0  17      255.71      227.49     11.92 o 
  -1   0  17        5.39        9.27      4.04 o 
   0   0  17        2.49       10.63      3.93 o 
   1   0  17        3.61        4.99      3.87 o 
   2   0  17        5.38       18.37      5.81 o 
   3   0  17       64.74       62.61      4.99 o 
   4   0  17       11.25       11.52      4.48 o 
   5   0  17       39.33       32.00      5.56 o 
   6   0  17        5.21        6.85      8.36 o 
  -5   1  17        0.11        2.66      6.14 o 
  -4   1  17        0.21        0.00      6.06 o 
  -3   1  17        1.06        5.36      6.48 o 
  -2   1  17       15.94       14.70      4.54 o 
  -1   1  17        0.00        0.22      3.83 o 
   0   1  17       83.39       85.21      5.82 o 
   1   1  17      450.81      482.26     11.57 o 
   2   1  17       85.35       94.45      6.11 o 
   3   1  17       25.84       15.53      6.70 o 
   4   1  17        0.74        0.00      5.34 o 
   5   1  17       58.86       47.50      5.90 o 
   6   1  17       40.12       33.16      5.69 o 
  -5   2  17       23.97       28.79      7.14 o 
  -4   2  17       29.14       12.43      8.85 o 
  -3   2  17        8.52       16.23      5.90 o 
  -2   2  17       14.79        9.05      5.83 o 
  -1   2  17      122.87       92.39      7.49 o 
   0   2  17      469.52      443.18     11.12 o 
   1   2  17      238.64      214.11      9.24 o 
   2   2  17       86.17       75.57      5.74 o 
   3   2  17        5.88        0.00      4.86 o 
   4   2  17        2.87        8.81      3.76 o 
   5   2  17        6.80        0.00      4.70 o 
   6   2  17        7.29        0.00      7.18 o 
   7   2  17        2.15        7.47      7.58 o 
  -5   3  17        5.04       10.90      7.16 o 
  -4   3  17      162.74      177.61     10.08 o 
  -3   3  17        0.34        0.00      5.82 o 
  -2   3  17      237.36      210.26     11.18 o 
  -1   3  17       24.76       20.49      4.64 o 
   0   3  17        7.09        2.24      3.98 o 
   1   3  17        2.97        4.57      3.98 o 
   2   3  17       15.40       16.28      4.36 o 
   3   3  17      312.41      310.30     10.00 o 
   4   3  17        8.27        2.99      3.68 o 
   5   3  17       15.59       17.62      4.67 o 
   6   3  17       18.27       25.21      5.60 o 
   7   3  17        6.67       16.26      7.62 o 
  -4   4  17        3.40        2.55      6.01 o 
  -3   4  17        7.39        0.75      5.26 o 
  -2   4  17       30.43       37.32      5.34 o 
  -1   4  17      127.31      106.24      7.49 o 
   0   4  17       77.26       93.09      7.49 o 
   1   4  17        3.36        7.75      4.07 o 
   2   4  17       19.51       24.02      4.42 o 
   3   4  17      236.61      232.64      8.84 o 
   4   4  17       35.07       22.86      5.59 o 
   5   4  17       51.97       73.07      6.83 o 
   6   4  17       11.38        0.24      7.81 o 
   7   4  17        2.04        5.12      6.89 o 
  -3   5  17        1.48        1.15      9.56 o 
  -2   5  17       72.59      102.09      7.89 o 
  -1   5  17        0.44        1.15      4.56 o 
   0   5  17       57.02       51.59      4.59 o 
   1   5  17      137.72      112.36      8.76 o 
   2   5  17      389.11      395.14     15.86 o 
   3   5  17        1.70        6.57      3.35 o 
   4   5  17       76.70       78.90      5.11 o 
   5   5  17       22.93       14.22      5.11 o 
   6   5  17        0.00        2.66      5.35 o 
   7   5  17      120.48      127.21      8.25 o 
  -3   6  17        7.73       18.19      8.05 o 
  -2   6  17        3.40        4.27      5.46 o 
  -1   6  17       59.37       72.68      5.79 o 
   0   6  17       25.92       27.84      4.26 o 
   1   6  17        0.55        0.09      3.86 o 
   2   6  17       81.69       70.14      4.70 o 
   3   6  17       37.73       45.54      5.83 o 
   4   6  17        1.62        8.71      5.26 o 
   5   6  17        9.41       18.17      5.11 o 
   6   6  17       34.26       29.19      6.48 o 
   7   6  17       40.91       49.58      7.65 o 
  -2   7  17       26.99       17.65      8.18 o 
  -1   7  17        5.37        0.00      4.90 o 
   0   7  17        3.22        2.36      4.85 o 
   1   7  17        0.29        5.35      4.19 o 
   2   7  17       73.11       67.66      5.05 o 
   3   7  17       10.26        9.36      4.47 o 
   4   7  17        0.81        0.00      4.86 o 
   5   7  17        2.59        8.17      6.59 o 
   6   7  17        3.55       10.89      7.63 o 
   7   7  17        3.15        6.09      7.76 o 
   0   8  17       29.55       28.80      5.49 o 
   1   8  17        0.85        3.23      4.79 o 
   2   8  17       25.93       15.54      4.79 o 
   3   8  17       31.96       21.58      6.48 o 
   4   8  17       51.03       41.83      6.19 o 
   5   8  17      120.42      100.20      7.17 o 
   6   8  17       41.39       40.09      9.36 o 
   1   9  17       83.14       69.33      9.02 o 
   2   9  17       52.88       56.31      7.06 o 
   3   9  17        0.32        3.51      7.08 o 
   4   9  17        5.90        7.90      8.33 o 
   5   9  17       65.78       51.56      6.56 o 
  -1  -5  18        0.01        0.00      9.23 o 
  -4  -4  18        2.30       19.51      9.23 o 
  -3  -4  18        8.59        5.63      7.50 o 
  -2  -4  18        7.38        1.15      7.46 o 
  -1  -4  18       28.49       26.51      7.99 o 
   0  -4  18       37.53       27.12      8.57 o 
   1  -4  18       62.95       49.45     11.65 o 
   2  -4  18       43.10       22.77      8.96 o 
  -4  -3  18        3.22        2.22      7.99 o 
  -3  -3  18        1.31       15.77      7.72 o 
  -2  -3  18       12.93        9.18      7.20 o 
  -1  -3  18       47.13       49.13      8.05 o 
   0  -3  18       47.95       36.33      7.77 o 
   1  -3  18        0.52        1.74      7.06 o 
   2  -3  18       46.39       49.06     11.56 o 
   3  -3  18        8.43        4.98      8.72 o 
  -5  -2  18       14.93       16.71      6.84 o 
  -4  -2  18        6.93       10.12      7.13 o 
  -3  -2  18       87.51       81.57      6.91 o 
  -2  -2  18       19.19       11.68      4.53 o 
  -1  -2  18      139.98      138.05      7.08 o 
   0  -2  18        8.35       20.18      6.35 o 
   1  -2  18      493.86      460.34     11.29 o 
   2  -2  18       52.05       77.30      7.13 o 
   3  -2  18       62.65       74.31      6.98 o 
   4  -2  18        0.00        5.41      8.05 o 
  -5  -1  18        2.21        0.00     10.41 o 
  -4  -1  18      139.92      135.37      7.38 o 
  -3  -1  18        0.10        2.95      5.28 o 
  -2  -1  18      175.68      140.41      8.66 o 
  -1  -1  18        0.53       10.29      4.88 o 
   0  -1  18       90.84      110.94      6.74 o 
   1  -1  18        5.97       11.07      7.21 o 
   2  -1  18       34.58       44.23      7.22 o 
   3  -1  18      785.04      924.85     19.16 o 
   4  -1  18       22.06       11.38      6.17 o 
   5  -1  18       43.08       33.77      6.65 o 
  -5   0  18       49.56       66.96      6.99 o 
  -4   0  18        0.24        5.61      5.23 o 
  -3   0  18       31.96       15.99      5.65 o 
  -2   0  18        8.89       12.29      4.90 o 
  -1   0  18        1.14        0.00      7.46 o 
   0   0  18      210.48      249.50     10.16 o 
   1   0  18       25.62       14.16      4.55 o 
   2   0  18       19.20        6.93      4.62 o 
   3   0  18       56.19       80.05      6.93 o 
   4   0  18       72.16       95.79      7.10 o 
   5   0  18       16.98       30.73      7.79 o 
  -5   1  18        3.32        3.89      9.16 o 
  -4   1  18        0.00        7.68      5.82 o 
  -3   1  18       24.67       18.36      5.52 o 
  -2   1  18      207.15      204.69     18.73 o 
  -1   1  18       32.46       38.58      6.32 o 
   0   1  18        0.53        0.88      4.57 o 
   1   1  18       52.50       59.01      7.28 o 
   2   1  18        0.66        5.37      4.36 o 
   3   1  18       29.95       38.33      5.67 o 
   4   1  18      114.11       97.71      7.39 o 
   5   1  18       78.26       50.22      7.90 o 
   6   1  18        0.16       10.06      9.74 o 
  -4   2  18        1.24        1.72      5.88 o 
  -3   2  18       47.10       78.61      8.60 o 
  -2   2  18      267.64      313.78     12.44 o 
  -1   2  18        4.36        3.69      4.56 o 
   0   2  18       22.39       17.13      4.50 o 
   1   2  18       17.79       19.23      7.21 o 
   2   2  18      171.79      191.95     10.32 o 
   3   2  18        3.36        4.61      4.92 o 
   4   2  18        2.09        6.78      5.69 o 
   5   2  18      166.07      176.79     10.01 o 
   6   2  18       12.72       13.24      6.93 o 
  -4   3  18       38.71       44.22      7.30 o 
  -3   3  18      134.52      114.34      9.06 o 
  -2   3  18        1.00        2.81      5.12 o 
  -1   3  18        0.01        0.00      4.55 o 
   0   3  18      238.59      239.31      9.12 o 
   1   3  18      170.20      156.42     14.12 o 
   2   3  18       15.66       16.08      6.41 o 
   3   3  18      131.55      110.54      7.14 o 
   4   3  18        4.77        5.17      6.36 o 
   5   3  18        1.59        7.80      9.44 o 
   6   3  18       29.28       13.69      8.68 o 
  -3   4  18       55.14       47.48     11.65 o 
  -2   4  18       28.79       17.14      6.18 o 
  -1   4  18      132.08      166.11      9.91 o 
   0   4  18      898.84     1019.53     37.50 o 
   1   4  18        2.81        0.00      7.91 o 
   2   4  18        0.53        0.00      5.30 o 
   3   4  18       74.60       81.30      7.17 o 
   4   4  18       82.64       77.57      6.54 o 
   5   4  18       28.65       18.91      6.71 o 
   6   4  18        7.11        0.27      8.50 o 
   7   4  18        5.19       11.94     10.07 o 
  -3   5  18       21.66       26.96      6.49 o 
  -2   5  18       47.30       85.32      7.13 o 
  -1   5  18      188.19      180.52      9.87 o 
   0   5  18     1236.99     1190.75     21.59 o 
   1   5  18      433.34      455.52     11.98 o 
   2   5  18       87.63       75.63      7.31 o 
   3   5  18       47.42       64.96      6.14 o 
   4   5  18        5.22        0.00      5.26 o 
   5   5  18       51.95       49.46      8.29 o 
   6   5  18        0.94        1.75      7.87 o 
   7   5  18        6.17        0.00      9.30 o 
  -2   6  18       76.50      101.82      7.82 o 
  -1   6  18       96.19      107.35      9.44 o 
   0   6  18       13.20       15.23      5.32 o 
   1   6  18       50.60       52.46      6.05 o 
   2   6  18       56.72       67.38      7.31 o 
   3   6  18      166.92      163.25     12.55 o 
   4   6  18        0.16        0.00      6.46 o 
   5   6  18        2.74        0.00     11.85 o 
   6   6  18        3.36        0.96      7.21 o 
  -1   7  18        7.05        3.62      6.19 o 
   0   7  18       20.40       22.32      9.47 o 
   1   7  18       68.71       65.40      6.53 o 
   2   7  18        0.44        0.00      6.18 o 
   3   7  18       38.09       51.88      6.52 o 
   4   7  18        0.09        4.00      7.31 o 
   5   7  18       23.25       32.69      7.87 o 
   6   7  18       10.04       12.03      7.67 o 
   0   8  18        2.45       14.68      7.10 o 
   1   8  18        0.45        0.00      5.74 o 
   2   8  18       14.00       19.13      7.49 o 
   3   8  18        7.94       10.60      7.04 o 
   4   8  18       12.78        1.85     10.63 o 
   5   8  18       84.24       83.54     14.08 o 
  -2  -4  19        7.75        0.00     12.43 o 
  -1  -4  19        7.35        0.00      7.99 o 
   0  -4  19       27.95       15.27      8.41 o 
  -3  -3  19       14.67       20.52      8.28 o 
  -2  -3  19        2.52        0.00      9.85 o 
  -1  -3  19      114.68      103.86     10.45 o 
   0  -3  19        5.88        0.00      7.46 o 
   1  -3  19       40.04       43.49     11.73 o 
   2  -3  19      173.62      167.07     26.69 o 
  -4  -2  19        0.14        5.18      6.97 o 
  -3  -2  19       37.79       42.27      6.44 o 
  -2  -2  19        5.47        0.00      4.93 o 
  -1  -2  19      140.61      128.73      7.35 o 
   0  -2  19        0.77        0.00      5.16 o 
   1  -2  19       20.92       25.39      5.23 o 
   2  -2  19        2.95        7.38      5.21 o 
   3  -2  19        0.06        3.42     21.20 o 
  -4  -1  19        2.73       13.08      5.90 o 
  -3  -1  19       47.07       65.13      6.17 o 
  -2  -1  19      101.56       98.22      6.58 o 
  -1  -1  19        5.84        6.22      4.54 o 
   0  -1  19       10.73       17.76      4.50 o 
   1  -1  19       15.80        9.98      4.45 o 
   2  -1  19        0.93        0.00      7.12 o 
   3  -1  19      465.86      480.28     12.78 o 
   4  -1  19        1.96        4.65      8.54 o 
  -4   0  19       57.88       66.75      8.90 o 
  -3   0  19       54.77       44.15     16.30 o 
  -2   0  19       25.73       31.15      5.46 o 
  -1   0  19       64.95       76.95      6.62 o 
   0   0  19      109.58      121.73      8.19 o 
   1   0  19       84.82       88.10      7.32 o 
   2   0  19        3.51        6.85      6.11 o 
   3   0  19       55.73       55.99      6.38 o 
   4   0  19       20.11       11.84      6.74 o 
   5   0  19      154.07      137.01      8.95 o 
  -4   1  19        3.94        0.00      6.94 o 
  -3   1  19       68.60       91.74     11.32 o 
  -2   1  19       59.40       44.22      6.38 o 
  -1   1  19      319.82      364.17     11.54 o 
   0   1  19        6.86       21.83      5.15 o 
   1   1  19        0.82        8.31      4.97 o 
   2   1  19       85.44      113.72      8.47 o 
   3   1  19        6.69        1.60      8.47 o 
   4   1  19        9.11       20.28      6.80 o 
   5   1  19       39.63       53.19      7.63 o 
  -4   2  19       37.99       63.18      7.88 o 
  -3   2  19       46.47       37.61      7.43 o 
  -2   2  19        0.03        5.13      8.07 o 
  -1   2  19      217.98      233.30     13.88 o 
   0   2  19       85.59       97.02      6.90 o 
   1   2  19      238.56      232.59      9.45 o 
   2   2  19       50.06       56.71      6.06 o 
   3   2  19       12.06       15.33      5.37 o 
   4   2  19       13.19       17.55     12.75 o 
   5   2  19       20.43       28.30     10.69 o 
   6   2  19       47.54       43.45      8.75 o 
  -3   3  19        0.46        8.98      9.71 o 
  -2   3  19        3.00        3.72      9.30 o 
  -1   3  19       39.29       36.82      5.77 o 
   0   3  19        7.35        3.48      5.05 o 
   1   3  19       41.00       47.11      5.79 o 
   2   3  19       22.81       30.67      5.58 o 
   3   3  19       92.10      119.57      9.17 o 
   4   3  19       17.28        6.47      5.74 o 
   5   3  19       11.41       19.07      6.79 o 
   6   3  19       13.82       19.17      9.55 o 
  -3   4  19        6.20        1.51      6.18 o 
  -2   4  19      132.21       89.69      7.67 o 
  -1   4  19       57.72       44.11      7.49 o 
   0   4  19      277.14      261.63     10.82 o 
   1   4  19       54.23       53.57      6.17 o 
   2   4  19      247.07      248.05      9.92 o 
   3   4  19        9.57        2.80      5.61 o 
   4   4  19       22.39       19.83      5.99 o 
   5   4  19       55.64       40.05      8.29 o 
   6   4  19        5.99       29.37     11.89 o 
  -2   5  19        2.78        0.00      8.05 o 
  -1   5  19        0.30       11.80      6.92 o 
   0   5  19      467.49      512.20     32.35 o 
   1   5  19        4.42        1.13      5.15 o 
   2   5  19       82.47       83.45      6.94 o 
   3   5  19       48.22       57.18      6.50 o 
   4   5  19       83.72       91.95      7.71 o 
   5   5  19      106.97       65.00      9.17 o 
   6   5  19        4.29        6.41     14.13 o 
  -1   6  19       28.00       29.36      6.60 o 
   0   6  19       15.27        8.46      8.32 o 
   1   6  19       33.48       27.17      6.06 o 
   2   6  19       38.43       33.73      8.60 o 
   3   6  19      107.56      119.68      7.91 o 
   4   6  19       42.98       39.79     11.70 o 
   5   6  19        2.25        4.23      8.43 o 
   6   6  19        1.05        4.48      8.99 o 
   0   7  19        0.00        0.00      6.35 o 
   1   7  19        0.09        1.86     10.64 o 
   2   7  19        2.43        6.64      5.64 o 
   3   7  19        0.28        2.57      6.92 o 
   4   7  19        0.16        0.00      7.34 o 
   5   7  19        0.46        1.44      8.43 o 
   2   8  19        9.72        0.00      7.52 o 
   3   8  19       74.95       68.18      8.99 o 
   4   8  19       71.97       67.10      9.79 o 
  -1  -3  20        4.82        2.13     12.87 o 
   0  -3  20       38.14       38.56      9.32 o 
  -3  -2  20        3.84        9.17      8.17 o 
  -2  -2  20       46.54       43.93      7.79 o 
  -1  -2  20       15.07        5.03      6.82 o 
   0  -2  20        0.57        7.98      6.92 o 
   1  -2  20      116.20      125.80      9.42 o 
   2  -2  20       11.64       18.07      8.96 o 
  -3  -1  20        5.65       13.07      5.95 o 
  -2  -1  20       72.09       77.34      6.53 o 
  -1  -1  20        0.13        0.00      5.32 o 
   0  -1  20       10.49        5.11      4.89 o 
   1  -1  20       20.73       18.32      5.15 o 
   2  -1  20        1.59        8.09      5.52 o 
   3  -1  20      156.19      177.62      9.44 o 
  -3   0  20        0.03        2.06      5.83 o 
  -2   0  20       48.55       43.03      6.30 o 
  -1   0  20       87.14       87.70      7.05 o 
   0   0  20        2.22        0.81      6.62 o 
   1   0  20       13.72       20.97      5.52 o 
   2   0  20        0.15        0.00      5.60 o 
   3   0  20      133.49      129.41      8.03 o 
   4   0  20       10.31       39.46      9.61 o 
  -3   1  20       10.58       29.33      8.05 o 
  -2   1  20        2.30        1.76      7.61 o 
  -1   1  20       35.93       34.46      6.11 o 
   0   1  20       49.52       54.23      6.05 o 
   1   1  20        7.53        6.82      6.10 o 
   2   1  20        0.67        0.00      6.52 o 
   3   1  20      106.96      131.61     11.24 o 
   4   1  20        0.03        0.00      8.46 o 
   5   1  20       65.16       90.71      8.97 o 
  -3   2  20       71.18       67.94     10.31 o 
  -2   2  20        5.34        1.72      5.54 o 
  -1   2  20       65.87       74.93     21.29 o 
   0   2  20        9.19       12.99      5.77 o 
   1   2  20       73.01       68.02      6.68 o 
   2   2  20      289.81      263.93     10.66 o 
   3   2  20       96.84       82.19     11.44 o 
   4   2  20       25.16       29.16      6.73 o 
   5   2  20        3.65        0.00      7.39 o 
  -3   3  20       75.85       84.95      8.22 o 
  -2   3  20      148.68      154.16      8.89 o 
  -1   3  20       15.19       23.01      5.95 o 
   0   3  20        0.02        3.95      7.00 o 
   1   3  20       70.16       78.42      6.81 o 
   2   3  20       33.40       48.86      6.89 o 
   3   3  20        3.57        2.93      5.85 o 
   4   3  20       13.61       19.21      6.52 o 
   5   3  20        4.01        0.00     11.65 o 
  -2   4  20        8.12       18.68      6.60 o 
  -1   4  20       21.65       19.30      6.03 o 
   0   4  20       59.88       65.36      9.97 o 
   1   4  20        7.58       12.76      5.62 o 
   2   4  20      291.48      295.12     11.49 o 
   3   4  20        4.72        8.21      5.90 o 
   4   4  20        1.95        0.70      6.19 o 
   5   4  20        1.31        0.00      8.05 o 
  -1   5  20       16.43       13.31      6.26 o 
   0   5  20      349.49      402.02     12.79 o 
   1   5  20      165.26      162.99      9.11 o 
   2   5  20      567.04      523.17     15.40 o 
   3   5  20      223.39      213.04     11.52 o 
   4   5  20      169.93      157.99     11.48 o 
   5   5  20       48.28       64.25     17.86 o 
   0   6  20        2.46        0.00      6.18 o 
   1   6  20        2.83        2.84      5.71 o 
   2   6  20      269.27      288.04     11.77 o 
   3   6  20       66.00       59.77      8.61 o 
   4   6  20      207.03      221.02     20.59 o 
   5   6  20        4.73       13.81      9.02 o 
   1   7  20        2.73        3.71      6.38 o 
   2   7  20       95.83       91.23      8.05 o 
   3   7  20        8.00       22.34     10.15 o 
   4   7  20      121.01      120.45     10.67 o 
  -2  -1  21        0.01        6.98      5.81 o 
  -1  -1  21       14.60       10.74      5.58 o 
   0  -1  21        0.00        0.00      5.48 o 
   1  -1  21       15.83       21.38      6.05 o 
   2  -1  21       52.21       67.85      7.14 o 
  -2   0  21       11.07        0.00      9.16 o 
  -1   0  21        5.40        4.35      5.70 o 
   0   0  21       75.89       76.29      7.42 o 
   1   0  21        2.39        1.45      5.63 o 
   2   0  21        5.15       10.74      5.71 o 
   3   0  21      212.15      189.66     11.47 o 
  -2   1  21        1.96        0.44      6.05 o 
  -1   1  21        0.78        2.26      7.49 o 
   0   1  21      235.28      236.27     11.15 o 
   1   1  21        9.98       17.92      9.81 o 
   2   1  21        1.92        9.82      6.11 o 
   3   1  21        1.03        5.47      8.77 o 
   4   1  21       22.63       44.79      8.01 o 
  -2   2  21        0.01        1.18      7.49 o 
  -1   2  21       32.97       16.77      6.55 o 
   0   2  21        9.86        8.50      5.98 o 
   1   2  21        0.01        4.44      8.98 o 
   2   2  21        0.07        0.00      5.60 o 
   3   2  21       20.76       27.70      7.30 o 
   4   2  21       19.19        6.07      6.94 o 
  -2   3  21       18.73       25.03      7.50 o 
  -1   3  21       52.89       40.97      7.63 o 
   0   3  21        2.87        9.56      5.98 o 
   1   3  21        2.32        3.82     11.56 o 
   2   3  21      129.49      106.62      8.08 o 
   3   3  21      219.25      195.47     10.35 o 
   4   3  21       19.12       13.71      9.58 o 
  -1   4  21      107.42       88.14      8.08 o 
   0   4  21        7.33        5.43      6.17 o 
   1   4  21        4.97        0.00      9.30 o 
   2   4  21        5.42        3.43      6.18 o 
   3   4  21       31.01       33.44      7.36 o 
   4   4  21        0.60        0.00      8.18 o 
   0   5  21       16.91        5.59      8.41 o 
   1   5  21        3.31        0.00      6.24 o 
   2   5  21      151.19      148.56      9.08 o 
   3   5  21       84.83       99.75      8.38 o 
   4   5  21       33.62       38.09      8.91 o 
   1   6  21      259.42      276.61     13.79 o 
   2   6  21      128.55      106.24      8.47 o 
   3   6  21       24.23       16.11     11.28 o 
   4   6  21       39.60       50.53      9.43 o 
   0   0  22       12.43       24.00     10.56 o 
   1   0  22        6.21        4.87      5.75 o 
  -1   1  22        7.34        0.00      7.36 o 
   0   1  22        1.54       21.26      8.74 o 
   1   1  22       92.28       93.91     13.52 o 
   2   1  22        0.50        4.89      6.55 o 
  -1   2  22       11.74       16.79      7.18 o 
   0   2  22       62.69       62.10      7.55 o 
   1   2  22       28.10       19.43      6.59 o 
   2   2  22        1.57       13.33      7.87 o 
   3   2  22       76.31       74.98      8.46 o 
   0   3  22        0.39        6.53      6.59 o 
   1   3  22       24.04       22.28      6.73 o 
   2   3  22        8.28        9.49      8.81 o 
   3   3  22        2.44        3.80      6.90 o 
   0   4  22       45.34       36.00      7.43 o 
   1   4  22        1.69        0.00      6.52 o 
   2   4  22        5.95        0.00      6.47 o 
   3   4  22       51.16       34.25      7.96 o 
   2   5  22        8.76        0.78      7.01 o 
                                                 
